# Supplementary material for: Disentangling the determinants of species richness of vascular plants and mammals from national to regional scales
Source: Sci Rep. 2016 Feb 23;6:21988. doi: 10.1038/srep21988 (PMC4763236; doi:10.1038/srep21988)
Supplement: Supplementary Appendix S1 [file srep21988-s1.xls]

## Sheet: Appendix S2
Appendix S2 Checklist of mammals
Latin Name	Order	Family	Genus
Alces alces	Artiodactyla	Cervidae	Alces
Alces americanus	Artiodactyla	Cervidae	Alces
Axis porcinus	Artiodactyla	Cervidae	Axis
Bos frontalis	Artiodactyla	Bovidae	Bos
Bos gaurus	Artiodactyla	Bovidae	Bos
Bos javanicus	Artiodactyla	Bovidae	Bos
Bos mutus	Artiodactyla	Bovidae	Bos
Bubalus arnee	Artiodactyla	Bovidae	Bubalus
Budorcas taxicolor	Artiodactyla	Bovidae	Budorcas
Camelus ferus	Artiodactyla	Camelidae	Camelus
Capra sibirica	Artiodactyla	Bovidae	Capra
Capreolus pygargus	Artiodactyla	Cervidae	Capreolus
Capricornis milneedwardsii	Artiodactyla	Bovidae	Capricornis
Capricornis swinhoei	Artiodactyla	Bovidae	Capricornis
Capricornis thar	Artiodactyla	Bovidae	Capricornis
Cervus elaphus	Artiodactyla	Cervidae	Cervus
Cervus nippon	Artiodactyla	Cervidae	Cervus
Elaphodus cephalophus	Artiodactyla	Cervidae	Elaphodus
Elaphurus davidianus	Artiodactyla	Cervidae	Elaphurus
Gazella subgutturosa	Artiodactyla	Bovidae	Gazella
Hemitragus jemlahicus	Artiodactyla	Bovidae	Hemitragus
Hydropotes inermis	Artiodactyla	Cervidae	Hydropotes
Moschus anhuiensis	Artiodactyla	Moschidae	Moschus
Moschus berezovskii	Artiodactyla	Moschidae	Moschus
Moschus chrysogaster sinificus	Artiodactyla	Moschidae	Moschus
Moschus fuscus	Artiodactyla	Moschidae	Moschus
Moschus leucogaster	Artiodactyla	Moschidae	Moschus
Moschus moschiferus	Artiodactyla	Moschidae	Moschus
Muntiacus crinifrons	Artiodactyla	Cervidae	Muntiacus
Muntiacus feae	Artiodactyla	Cervidae	Muntiacus
Muntiacus gongshanensis	Artiodactyla	Cervidae	Muntiacus
Muntiacus putaoensis	Artiodactyla	Cervidae	Muntiacus
Muntiacus reevesi	Artiodactyla	Cervidae	Muntiacus
Muntiacus vaginalis	Artiodactyla	Cervidae	Muntiacus
Naemorhedus baileyi	Artiodactyla	Bovidae	Naemorhedus
Naemorhedus caudatus	Artiodactyla	Bovidae	Naemorhedus
Naemorhedus goral	Artiodactyla	Bovidae	Naemorhedus
Naemorhedus griseus	Artiodactyla	Bovidae	Naemorhedus
Ovis ammon	Artiodactyla	Bovidae	Ovis
Pantholops hodgsonii	Artiodactyla	Bovidae	Pantholops
Procapra gutturosa	Artiodactyla	Bovidae	Procapra
Procapra picticaudata	Artiodactyla	Bovidae	Procapra
Procapra przewalskii	Artiodactyla	Bovidae	Procapra
Przewalskium albirostris	Artiodactyla	Cervidae	Przewalskium
Pseudois nayaur	Artiodactyla	Bovidae	Pseudois
Pseudois schaeferi	Artiodactyla	Bovidae	Pseudois
Rangifer tarandus	Artiodactyla	Cervidae	Rangifer
Rucervus eldii	Artiodactyla	Cervidae	Ruservus
Rusa unicolor	Artiodactyla	Cervidae	Rusa
Saiga tatarica	Artiodactyla	Bovidae	Saiga
Sus scrofa	Artiodactyla	Suidae	Sus
Tragulus williamsoni	Artiodactyla	Tragulidae	Tragulus
Ailuropoda melanoleuca	Carnivora	Ursidae	Ailuropoda
Ailurus fulgens	Carnivora	Ailuridae	Ailurus
Aonyx cinerea	Carnivora	Mustelidae	Aonyx
Arctictis binturong	Carnivora	Viverridae	Arctictis
Arctogalidia trivirgata	Carnivora	Viverridae	Arctogalidia
Arctonyx collaris	Carnivora	Mustelidae	Arctonyx
Canis lupus	Carnivora	Canidae	Canis
Chrotogale owstoni	Carnivora	Viverridae	Chrotogale
Cuon alpinus	Carnivora	Canidae	Cuon
Felis bieti	Carnivora	Felidae	Felis
Felis chaus	Carnivora	Felidae	Felis
Felis silvestris	Carnivora	Felidae	Felis
Gulo gulo	Carnivora	Mustelidae	Gulo
Helarctos malayanus	Carnivora	Ursidae	Helarctos
Herpestes javanicus	Carnivora	Herpestidae	Herpestes
Herpestes urva	Carnivora	Herpestidae	Herpestes
Lutra lutra	Carnivora	Mustelidae	Lutra
Lutra perspicillata	Carnivora	Mustelidae	Lutrogale
Lynx lynx	Carnivora	Felidae	Lynx
Martes flavigula	Carnivora	Mustelidae	Martes
Martes foina	Carnivora	Mustelidae	Martes
Martes zibellina	Carnivora	Mustelidae	Martes
Meles leucurus	Carnivora	Mustelidae	Meles
Meles meles	Carnivora	Mustelidae	Meles
Melogale moschata	Carnivora	Mustelidae	Melogale
Melogale personata	Carnivora	Mustelidae	Melogale
Mustela altaica	Carnivora	Mustelidae	Mustela
Mustela erminea	Carnivora	Mustelidae	Mustela
Mustela eversmanii	Carnivora	Mustelidae	Mustela
Mustela kathiah	Carnivora	Mustelidae	Mustela
Mustela nivalis	Carnivora	Mustelidae	Mustela
Mustela sibirica	Carnivora	Mustelidae	Mustela
Mustela strigidorsa	Carnivora	Mustelidae	Mustela
Neofelis nebulosa	Carnivora	Felidae	Neofelis
Nyctereutes procyonoides	Carnivora	Canidae	Nyctereutes
Otocolobus manul	Carnivora	Felidae	Otocolobus
Paguma larvata	Carnivora	Viverridae	Paguma
Panthera pardus	Carnivora	Felidae	Panthera
Panthera tigris	Carnivora	Felidae	Panthera
Panthera uncia	Carnivora	Felidae	Uncia
Paradoxurus hermaphroditus	Carnivora	Viverridae	Paradoxurus
Pardofelis marmorata	Carnivora	Felidae	Pardofelis
Pardofelis temminckii	Carnivora	Felidae	Catopuma
Prionailurus bengalensis	Carnivora	Felidae	Prionailurus
Prionodon pardicolor	Carnivora	Viverridae	Prionodon
Ursus arctos	Carnivora	Ursidae	Ursus
Ursus thibetanus	Carnivora	Ursidae	Ursus
Viverra megaspila	Carnivora	Viverridae	Viverra
Viverra zibetha	Carnivora	Viverridae	Viverra
Viverricula indica	Carnivora	Viverridae	Viverricula
Vormela peregusna	Carnivora	Mustelidae	Vormela
Vulpes corsac	Carnivora	Canidae	Vulpes
Vulpes ferrilata	Carnivora	Canidae	Vulpes
Vulpes vulpes	Carnivora	Canidae	Vulpes
Neophocaena phocaenoides	Cetacea	Phocoenidae	Neophocaena
Arielulus circumdatus	Chiroptera	Vespertilionidae	Arielulus
Arielulus torquatus	Chiroptera	Vespertilionidae	Arielulus
Aselliscus stoliczkanus	Chiroptera	Hipposideridae	Aselliscus
Barbasoella leucomelas	Chiroptera	Vespertilionidae	Barbasoella
Barbastella beijingensis	Chiroptera	Vespertilionidae	Barbascelia
Coelops frithii	Chiroptera	Hipposideridae	Coelops
Cynopterus brachyotis	Chiroptera	Pteropidae	Cynopterus
Cynopterus sphinx	Chiroptera	Pteropidae	Cynopterus
Eonycteris spelaea	Chiroptera	Pteropidae	Eonycteris
Eptesicus nilssoni	Chiroptera	Vespertilionidae	Eptesicus
Eptesicus serotinus	Chiroptera	Vespertilionidae	Eptesicus
Falsistrellus affinis	Chiroptera	Vespertilionidae	Falsistrellus
Falsistrellus mordax	Chiroptera	Vespertilionidae	Falsistrellus
Harpiocephalus harpia	Chiroptera	Vespertilionidae	Harpiocephalus
Hipposideros armiger	Chiroptera	Hipposideridae	Hipposideros
Hipposideros cineraceus	Chiroptera	Hipposideridae	Hipposideros
Hipposideros larvatus	Chiroptera	Hipposideridae	Hipposideros
Hipposideros lylei	Chiroptera	Hipposideridae	Hipposideros
Hipposideros pomona	Chiroptera	Hipposideridae	Hipposideros
Hipposideros pratti	Chiroptera	Hipposideridae	Hipposideros
Hypsugo pulveratus	Chiroptera	Vespertilionidae	Hypsugo
Hypsugo savii	Chiroptera	Vespertilionidae	Hypsugo
Ia io	Chiroptera	Vespertilionidae	Ia
Kerivoula hardwickii	Chiroptera	Vespertilionidae	Kerivoula
Kerivoula picta	Chiroptera	Vespertilionidae	Kerivoula
Kerivoula titania	Chiroptera	Vespertilionidae	Kerivoula
Macroglossus sobrinus	Chiroptera	Pteropidae	Macroglossus
Megaderma lyra	Chiroptera	Megadermatidae	Megaderma
Megaderma spasma	Chiroptera	Megadermatidae	Megaderma
Miniopterus fuliginosus	Chiroptera	Miniopteridae	Miniopterus
Miniopterus magnater	Chiroptera	Miniopteridae	Miniopterus
Miniopterus pusillus	Chiroptera	Miniopteridae	Miniopterus
Murina aurata	Chiroptera	Vespertilionidae	Murina
Murina bicolor	Chiroptera	Vespertilionidae	Murina
Murina cyclotis	Chiroptera	Vespertilionidae	Murina
Murina gracilis	Chiroptera	Vespertilionidae	Murina
Murina hilgendorfi	Chiroptera	Vespertilionidae	Murina
Murina huttoni	Chiroptera	Vespertilionidae	Murina
Murina leucogaster	Chiroptera	Vespertilionidae	Murina
Murina puta	Chiroptera	Vespertilionidae	Murina
Murina recondita	Chiroptera	Vespertilionidae	Murina
Murina ussuriensis	Chiroptera	Vespertilionidae	Murina
Myotis altarium	Chiroptera	Vespertilionidae	Myotis
Myotis annectans	Chiroptera	Vespertilionidae	Myotis
Myotis blythii	Chiroptera	Vespertilionidae	Myotis
Myotis bombinus	Chiroptera	Vespertilionidae	Myotis
Myotis brandti	Chiroptera	Vespertilionidae	Myotis
Myotis chinensis	Chiroptera	Vespertilionidae	Myotis
Myotis dasycneme	Chiroptera	Vespertilionidae	Myotis
Myotis fimbriatus	Chiroptera	Vespertilionidae	Myotis
Myotis formosus	Chiroptera	Vespertilionidae	Myotis
Myotis frater	Chiroptera	Vespertilionidae	Myotis
Myotis hirsutus	Chiroptera	Vespertilionidae	Myoris
Myotis horsfieldii	Chiroptera	Vespertilionidae	Myotis
Myotis ikonnikovi	Chiroptera	Vespertilionidae	Myotis
Myotis laniger	Chiroptera	Vespertilionidae	Myotis
Myotis latirostris	Chiroptera	Vespertilionidae	Myotis
Myotis longipes	Chiroptera	Vespertilionidae	Myotis
Myotis macrodactylus	Chiroptera	Vespertilionidae	Myotis
Myotis montivagus	Chiroptera	Vespertilionidae	Myotis
Myotis muricola	Chiroptera	Vespertilionidae	Myotis
Myotis nattereri	Chiroptera	Vespertilionidae	Myotis
Myotis pequinius	Chiroptera	Vespertilionidae	Myotis
Myotis pilosus	Chiroptera	Vespertilionidae	Myotis
Myotis siligorensis	Chiroptera	Vespertilionidae	Myotis
Myotis taiwanensis	Chiroptera	Vespertilionidae	Myotis
Nyctalus aviator	Chiroptera	Vespertilionidae	Nyctalus
Nyctalus noctula	Chiroptera	Vespertilionidae	Nyctalus
Nyctalus plancyi	Chiroptera	Vespertilionidae	Nyctalus
Pipistrellus abramus	Chiroptera	Vespertilionidae	Pipistrellus
Pipistrellus ceylonicus	Chiroptera	Vespertilionidae	Pipistrellus
Pipistrellus coromandra	Chiroptera	Vespertilionidae	Pipistrellus
Pipistrellus javanicus	Chiroptera	Vespertilionidae	Pipistrellus
Pipistrellus kuhlii	Chiroptera	Vespertilionidae	Pipistrellus
Pipistrellus paterculus	Chiroptera	Vespertilionidae	Pipistrellus
Pipistrellus pipistrellus	Chiroptera	Vespertilionidae	Pipistrellus
Pipistrellus tenuis	Chiroptera	Vespertilionidae	Pipistrellus
Plecotus auritus	Chiroptera	Vespertilionidae	Plecotus
Plecotus austriacus	Chiroptera	Vespertilionidae	Plecotus
Plecotus taivanus	Chiroptera	Vespertilionidae	Plecotus
Pteropus dasymallus	Chiroptera	Pteropidae	Pteropus
Pteropus giganteus	Chiroptera	Pteropidae	Pteropus
Rhinolophus affinis	Chiroptera	Rhinolophidae	Rhinolophus
Rhinolophus ferrumequinum	Chiroptera	Rhinolophidae	Rhinolophus
Rhinolophus formosae	Chiroptera	Rhinolophidae	Rhinolophus
Rhinolophus huananus	Chiroptera	Rhinolophidae	Rhinolophus
Rhinolophus lepidus	Chiroptera	Rhinolophidae	Rhinolophus
Rhinolophus luctus	Chiroptera	Rhinolophidae	Rhinolophus
Rhinolophus macrotis	Chiroptera	Rhinolophidae	Rhinolophus
Rhinolophus marshalli	Chiroptera	Rhinolophidae	Rhinolophus
Rhinolophus monoceros	Chiroptera	Rhinolophidae	Rhinolophus
Rhinolophus osgoodi	Chiroptera	Rhinolophidae	Rhinolophus
Rhinolophus paradoxolophus	Chiroptera	Rhinolophidae	Rhinolophus
Rhinolophus pearsoni	Chiroptera	Rhinolophidae	Rhinolophus
Rhinolophus pusillus	Chiroptera	Rhinolophidae	Rhinolophus
Rhinolophus rex	Chiroptera	Rhinolophidae	Rhinolophus
Rhinolophus sinicus	Chiroptera	Rhinolophidae	Rhinolophus
Rhinolophus thomasi	Chiroptera	Rhinolophidae	Rhinolophus
Rhinolophus yunanensis	Chiroptera	Rhinolophidae	Rhinolophus
Rhinolophus xinanzhongguoensis	Chiroptera	Rhinolophidae	Rhinolophus
Rousettus amplexicaudatus	Chiroptera	Pteropidae	Rousettus
Rousettus leschenaultii	Chiroptera	Pteropidae	Rousettus
Scotomanes ornatus	Chiroptera	Vespertilionidae	Scotomanes
Scotophilus heathi	Chiroptera	Vespertilionidae	Scotophilus
Scotophilus kuhlii	Chiroptera	Vespertilionidae	Scotophilus
Scotozous dormeri	Chiroptera	Vespertilionidae	Scotozous
Sphaerias blanfordi	Chiroptera	Pteropidae	Sphaerias
Tadarida insignis	Chiroptera	Molossidae	Tadarida
Tadarida latouchei	Chiroptera	Molossidae	Tadarida
Tadarida plicata	Chiroptera	Molossidae	Chaerephon
Taphozous melanopogon	Chiroptera	Emballonuridae	Taphozous
Taphozous theobaldi	Chiroptera	Emballonuridae	Taphozous
Tylonycteris pachypus	Chiroptera	Vespertilionidae	Tylonycteris
Tylonycteris pygmaeus	Chiroptera	Vespertilionidae	Tylonycteris
Tylonycteris robustula	Chiroptera	Vespertilionidae	Tylonycteris
Vespertilio murinus	Chiroptera	Vespertilionidae	Vespertilio
Vespertilio sinensis	Chiroptera	Vespertilionidae	Vespertilio
Anourosorex squamipes	Eulipotyphla	Soricidae	Anourosorex
Anourosorex yamashinai	Eulipotyphla	Soricidae	Anourosorex
Blarinella griselda	Eulipotyphla	Soricidae	Blarinella
Blarinella quadraticauda	Eulipotyphla	Soricidae	Blarinella
Blarinella wardi	Eulipotyphla	Soricidae	Blarinella
Chimarrogale himalayica	Eulipotyphla	Soricidae	Chimarrogale
Chimarrogale styani	Eulipotyphla	Soricidae	Chimarrogale
Chodsigoa hypsibia	Eulipotyphla	Soricidae	Chodsigoa
Chodsigoa lamula	Eulipotyphla	Soricidae	Chodsigoa
Chodsigoa parca	Eulipotyphla	Soricidae	Chodsigoa
Chodsigoa parva	Eulipotyphla	Soricidae	Chodsigoa
Chodsigoa salenskii	Eulipotyphla	Soricidae	Chodsigoa
Chodsigoa smithii	Eulipotyphla	Soricidae	Chodsigoa
Chodsigoa sodalis	Eulipotyphla	Soricidae	Chodsigoa
Crocidura attenuata	Eulipotyphla	Soricidae	Crocidura
Crocidura fuliginosa	Eulipotyphla	Soricidae	Crocidura
Crocidura gmelini	Eulipotyphla	Soricidae	Crocidura
Crocidura indochinensis	Eulipotyphla	Soricidae	Crocidura
Crocidura lasiura	Eulipotyphla	Soricidae	Crocidura
Crocidura rapax	Eulipotyphla	Soricidae	Crocidura
Crocidura shantungensis	Eulipotyphla	Soricidae	Crocidura
Crocidura sibirica	Eulipotyphla	Soricidae	Crocidura
Crocidura tanakae	Eulipotyphla	Soricidae	Crocidura
Crocidura vorax	Eulipotyphla	Soricidae	Crocidura
Crocidura wuchihensis	Eulipotyphla	Soricidae	Crodidura
Episoriculus baileyi	Eulipotyphla	Soricidae	Episoriculus
Episoriculus caudatus	Eulipotyphla	Soricidae	Episoriculus
Episoriculus leucops	Eulipotyphla	Soricidae	Episoriculus
Episoriculus macrurus	Eulipotyphla	Soricidae	Episoriculus
Episoriculus sacratus	Eulipotyphla	Soricidae	Episoriculus
Erinaceus amurensis	Eulipotyphla	Erinaceidae	Erinaceus
Euroscaptor grandis	Eulipotyphla	Talpidae	Euroscaptor
Euroscaptor klossi	Eulipotyphla	Talpidae	Euroscaptor
Euroscaptor longirostris	Eulipotyphla	Talpidae	Euroscaptor
Euroscaptor micrura	Eulipotyphla	Talpidae	Euroscaptor
Euroscaptor parvidens	Eulipotyphla	Talpidae	Euroscaptor
Hemiechinus auritus	Eulipotyphla	Erinaceidae	Hemiechinus
Hylomys hainanensis	Eulipotyphla	Erinaceidae	Hylomys
Hylomys suillus	Eulipotyphla	Erinaceidae	Hylomys
Mesechinus dauuricus	Eulipotyphla	Erinaceidae	Mesechinus
Mesechinus hughi	Eulipotyphla	Erinaceidae	Mesechinus
Mesechinus miodon	Eulipotyphla	Erinaceidae	Mesechinus
Mogera insularis	Eulipotyphla	Talpidae	Mogera
Mogera robusta	Eulipotyphla	Talpidae	Mogera
Mogera uchidai	Eulipotyphla	Talpidae	Mogera
Mogera wogura	Eulipotyphla	Talpidae	Mogera
Nectogale elegans	Eulipotyphla	Soricidae	Nectogale
Neomys fodiens	Eulipotyphla	Soricidae	Neomys
Neotetracus sinensis	Eulipotyphla	Erinaceidae	Neoteracus
Parascaptor leucura	Eulipotyphla	Talpidae	Parascaptor
Scapanulus oweni	Eulipotyphla	Talpidae	Scapanulus
Scaptochirus moschatus	Eulipotyphla	Talpidae	Scaptochirus
Scaptonyx fusicaudus	Eulipotyphla	Talpidae	Scaptonyx
Sorex asper	Eulipotyphla	Soricidae	Sorex
Sorex bedfordiae	Eulipotyphla	Soricidae	Sorex
Sorex caecutiens	Eulipotyphla	Soricidae	Sorex
Sorex cansulus	Eulipotyphla	Soricidae	Sorex
Sorex cylindricauda	Eulipotyphla	Soricidae	Sorex
Sorex daphaenodon	Eulipotyphla	Soricidae	Sorex
Sorex excelsus	Eulipotyphla	Soricidae	Sorex
Sorex gracillimus	Eulipotyphla	Soricidae	Sorex
Sorex isodon	Eulipotyphla	Soricidae	Sorex
Sorex kozlovi	Eulipotyphla	Soricidae	Sorex
Sorex minutissimus	Eulipotyphla	Soricidae	Sorex
Sorex minutus	Eulipotyphla	Soricidae	Sorex
Sorex mirabilis	Eulipotyphla	Soricidae	Sorex
Sorex planiceps	Eulipotyphla	Soricidae	Sorex
Sorex sinalis	Eulipotyphla	Soricidae	Sorex
Sorex thibetanus	Eulipotyphla	Soricidae	Sorex
Sorex tundrensis	Eulipotyphla	Soricidae	Sorex
Sorex unguiculatus	Eulipotyphla	Soricidae	Sorex
Soriculus nigrescens	Eulipotyphla	Soricidae	Soriculus
Suncus etruscus	Eulipotyphla	Soricidae	Suncus
Suncus murinus	Eulipotyphla	Soricidae	Suncus
Uropsilus andersoni	Eulipotyphla	Talpidae	Nasillus
Uropsilus gracilis	Eulipotyphla	Talpidae	Nasillus
Uropsilus investigator	Eulipotyphla	Talpidae	Nasillus
Uropsilus soricipes	Eulipotyphla	Talpidae	Uropsilus
Lepus comus	Lagomorpha	Leporidae	Lepus
Lepus coreanus	Lagomorpha	Leporidae	Lepus
Lepus hainanus	Lagomorpha	Leporidae	Lepus
Lepus mandshuricus	Lagomorpha	Leporidae	Lepus
Lepus oiostolus	Lagomorpha	Leporidae	Lepus
Lepus sinensis	Lagomorpha	Leporidae	Lepus
Lepus tibetanus	Lagomorpha	Leporidae	Lepus
Lepus timidus	Lagomorpha	Leporidae	Lepus
Lepus tolai	Lagomorpha	Leporidae	Lepus
Lepus yarkandensis	Lagomorpha	Leporidae	Lepus
Ochotona alpina	Lagomorpha	Ochotonidae	Ochotona
Ochotona argentata	Lagomorpha	Ochotonidae	Ochotona
Ochotona cansus	Lagomorpha	Ochotonidae	Ochotona
Ochotona curzoniae	Lagomorpha	Ochotonidae	Ochotona
Ochotona dauurica	Lagomorpha	Ochotonidae	Ochotona
Ochotona erythrotis	Lagomorpha	Ochotonidae	Ochotona
Ochotona forresti	Lagomorpha	Ochotonidae	Ochotona
Ochotona gaoligongensis	Lagomorpha	Ochotonidae	Ochotona
Ochotona gloveri	Lagomorpha	Ochotonidae	Ochotona
Ochotona himalayana	Lagomorpha	Ochotonidae	Ochotona
Ochotona huangensis	Lagomorpha	Ochotonidae	Ochotona
Ochotona hyperborea	Lagomorpha	Ochotonidae	Ochotona
Ochotona iliensis	Lagomorpha	Ochotonidae	Ochotona
Ochotona koslowi	Lagomorpha	Ochotonidae	Ochotona
Ochotona ladacensis	Lagomorpha	Ochotonidae	Ochotona
Ochotona macrotis	Lagomorpha	Ochotonidae	Ochotona
Ochotona muliensis	Lagomorpha	Ochotonidae	Ochotona
Ochotona nigritia	Lagomorpha	Ochotonidae	Ochotona
Ochotona nubrica	Lagomorpha	Ochotonidae	Ochotona
Ochotona pallasi	Lagomorpha	Ochotonidae	Ochotona
Ochotona roylei	Lagomorpha	Ochotonidae	Ochotona
Ochotona rutila	Lagomorpha	Ochotonidae	Ochotona
Ochotona thibetana	Lagomorpha	Ochotonidae	Ochotona
Ochotona thomasi	Lagomorpha	Ochotonidae	Ochotona
Dicerorhinus sumatraensis	Perissodactyla	Rhinocerotidae	Dicerorhinus
Equus ferus	Perissodactyla	Equide	Equus
Equus hemionus	Perissodactyla	Equide	Equus
Equus kiang	Perissodactyla	Equide	Equus
Rhinoceros sondaicus	Perissodactyla	Rhinocerotidae	Rhinoceros
Manis crassicaudata	Pholidota	Manidae	Manis
Manis javanica	Pholidota	Manidae	Manis
Manis pentadactyla	Pholidota	Manidae	Manis
Aeretes melanopterus	Podentia	Pteromyidae	Aeretes
Allactaga balikunica	Podentia	Dipodidae	Allactaga
Allactaga bullata	Podentia	Dipodidae	Allactaga
Allactaga elater	Podentia	Dipodidae	Allactaga
Allactaga major	Podentia	Dipodidae	Allactaga
Allactaga sibirica	Podentia	Dipodidae	Allactaga
Allocricetulus curtatus	Podentia	Cricetidae	Allocricetulus
Allocricetulus eversmanni	Podentia	Cricetidae	Allocricetulus
Alticola argentatus	Podentia	Cricetidae	Alticola
Alticola barakshin	Podentia	Cricetidae	Alticola
Alticola macrotis	Podentia	Cricetidae	Alticola
Alticola semicanus	Podentia	Cricetidae	Alticola
Alticola stoliczkanus	Podentia	Cricetidae	Alticola
Alticola strelzowi	Podentia	Cricetidae	Alticola
Apodemus agrarius	Podentia	Muridae	Apodemus
Apodemus chevrieri	Podentia	Muridae	Apodemus
Apodemus draco	Podentia	Muridae	Apodemus
Apodemus ilex	Podentia	Muridae	Apodemus
Apodemus latronum	Podentia	Muridae	Apodemus
Apodemus orestes	Podentia	Muridae	Apodemus
Apodemus pallipes	Podentia	Muridae	Apodemus
Apodemus peninsulae	Podentia	Muridae	Apodemus
Apodemus semotus	Podentia	Muridae	Apodemus
Apodemus uralensis	Podentia	Muridae	Apodemus
Arvicola amphibius	Podentia	Cricetidae	Arvicola
Atherurus macrourus	Podentia	Hystricidae	Atherurus
Bandicota indica	Podentia	Muridae	Bandicota
Belomys pearsonii	Podentia	Pteromyidae	Belomys
Berylmys berdmorei	Podentia	Muridae	Berylmys
Berylmys bowersi	Podentia	Muridae	Berylmys
Berylmys manipulus	Podentia	Muridae	Berylmys
Brachiones przewalskii	Podentia	Cricetidae	Brachiones
Callosciurus caniceps	Podentia	Sciuridae	Callosciurus
Callosciurus erythraeus	Podentia	Sciuridae	Callosciurus
Callosciurus inornatus	Podentia	Sciuridae	Callosciurus
Callosciurus phayrei	Podentia	Sciuridae	Callosciurus
Callosciurus pygerythrus	Podentia	Sciuridae	Callosciurus
Callosciurus quinquestriatus	Podentia	Sciuridae	Callosciurus
Cannomys badius	Podentia	Spalacidae	Cannomys
Cansumys canus	Podentia	Cricetidae	Cansumys
Cardiocranius paradoxus	Podentia	Dipodidae	Cardiocranius
Caryomys eva	Podentia	Cricetidae	Caryomys
Caryomys inez	Podentia	Cricetidae	Caryomys
Castor fiber	Podentia	Castoridae	Castor
Chaetocauda sichuanensis	Podentia	Gliridae	Chaetocauda
Chiromyscus chiropus	Podentia	Muridae	Chiromyscus
Chiropodomys gliroides	Podentia	Muridae	Chiropodomys
Cricetulus barabensis	Podentia	Cricetidae	Cricetulus
Cricetulus kamensis	Podentia	Cricetidae	Cricetulus
Cricetulus longicaudatus	Podentia	Cricetidae	Cricetulus
Cricetulus migratorius	Podentia	Cricetidae	Cricetulus
Cricetus cricetus	Podentia	Cricetidae	Cricetus
Dacnomys millardi	Podentia	Muridae	Dacnomys
Dipus sagitta	Podentia	Dipodidae	Dipus
Dremomys gularis	Podentia	Sciuridae	Dremomys
Dremomys lokriah	Podentia	Sciuridae	Dremomys
Dremomys pernyi	Podentia	Sciuridae	Dremomys
Dremomys pyrrhomerus	Podentia	Sciuridae	Dremomys
Dremomys rufigenis	Podentia	Sciuridae	Dremomys
Dryomys nitedula	Podentia	Gliridae	Dryomys
Ellobius talpinus	Podentia	Cricetidae	Ellobius
Eolagurus luteus	Podentia	Cricetidae	Eolagurus
Eolagurus przewalskii	Podentia	Cricetidae	Eolagurus
Eospalax fontanierii	Podentia	Spalacidae	Eospalax
Eospalax rothschildi	Podentia	Spalacidae	Eospalax
Eospalax rufecns	Podentia	Spalacidae	Eospalax
Eospalax smithii	Podentia	Spalacidae	Eospalax
Eothenomys cachinus	Podentia	Cricetidae	Eothenomys
Eothenomys chinensis	Podentia	Cricetidae	Eothenomys
Eothenomys custos	Podentia	Cricetidae	Eothenomys
Eothenomys eleusis	Podentia	Cricetidae	Eothenomys
Eothenomys melanogaster	Podentia	Cricetidae	Eothenomys
Eothenomys miletus	Podentia	Cricetidae	Eothenomys
Eothenomys olitor	Podentia	Cricetidae	Eothenomys
Eothenomys proditor	Podentia	Cricetidae	Myodes
Eothenomys wardi	Podentia	Cricetidae	Eothenomys
Eozapus setchuanus	Podentia	Dipodidae	Eozapus
Euchoreutes naso	Podentia	Dipodidae	Euchoreutes
Eupetaurus cinereus	Podentia	Pteromyidae	Eupetaurus
Hadromys yunnanensis	Podentia	Muridae	Hadromys
Hapalomys delacouri	Podentia	Muridae	Hapalomys
Hylopetes alboniger	Podentia	Pteromyidae	Hylopetes
Hylopetes phayrei	Podentia	Pteromyidae	Hylopetes
Hystrix brachyura	Podentia	Hystricidae	Hystrix
Hystrix hodgsoni	Podentia	Hystricidae	Hystrix
Lagurus lagurus	Podentia	Cricetidae	Lagurus
Lasiopodomys brandtii	Podentia	Cricetidae	Lasiopodomys
Lasiopodomys fuscus	Podentia	Cricetidae	Lasiopodomys
Lasiopodomys mandarinus	Podentia	Cricetidae	Lasiopodomys
Leopoldamys edwardsi	Podentia	Muridae	Leopoldamys
Marmota baibacina	Podentia	Sciuridae	Marmota
Marmota caudata	Podentia	Sciuridae	Marmota
Marmota himalayana	Podentia	Sciuridae	Marmota
Marmota sibirica	Podentia	Sciuridae	Marmota
Maxomys surifer	Podentia	Muridae	Maxomys
Menetes berdmorei	Podentia	Sciuridae	Menetes
Meriones libycus	Podentia	Cricetidae	Meriones
Meriones meridianus	Podentia	Cricetidae	Meriones
Meriones tamariscinus	Podentia	Cricetidae	Meriones
Meriones unguiculatus	Podentia	Cricetidae	Meriones
Micromys minutus	Podentia	Muridae	Micromys
Microtus agrestis	Podentia	Cricetidae	Microtus
Microtus arvalis	Podentia	Cricetidae	Microtus
Microtus clarkei	Podentia	Cricetidae	Microtus
Microtus fortis	Podentia	Cricetidae	Microtus
Microtus gregalis	Podentia	Cricetidae	Microtus
Microtus ilaeus	Podentia	Cricetidae	Microtus
Microtus kikuchii	Podentia	Cricetidae	Microtus
Microtus limnophilus	Podentia	Cricetidae	Microtus
Microtus maximowiczii	Podentia	Cricetidae	Microtus
Microtus mongolicus	Podentia	Cricetidae	Microtus
Microtus oeconomus	Podentia	Cricetidae	Microtus
Microtus socialis	Podentia	Cricetidae	Microtus
Mus caroli	Podentia	Muridae	Mus
Mus cervicolor	Podentia	Muridae	Mus
Mus cookii	Podentia	Muridae	Mus
Mus musculus	Podentia	Muridae	Mus
Mus pahari	Podentia	Muridae	Mus
Myodes centralis	Podentia	Cricetidae	Myodes
Myodes frater	Podentia	Cricetidae	Myodes
Myodes rufocanus	Podentia	Cricetidae	Myodes
Myodes rutilus	Podentia	Cricetidae	Myodes
Myodes shanseius	Podentia	Cricetidae	Myodes
Myopus schisticolor	Podentia	Cricetidae	Myopus
Myospalax aspalax	Podentia	Spalacidae	Myospalax
Myospalax psilurus	Podentia	Spalacidae	Myospalax
Neodon forresti	Podentia	Cricetidae	Neodon
Neodon irene	Podentia	Cricetidae	Neodon
Neodon juldaschi	Podentia	Cricetidae	Neodon
Neodon leucurus	Podentia	Cricetidae	Phaiomys
Neodon sikimensis	Podentia	Cricetidae	Neodon
Nesokia indica	Podentia	Muridae	Nesokia
Niviventer andersoni	Podentia	Muridae	Niviventer
Niviventer brahma	Podentia	Muridae	Niviventer
Niviventer confucianus	Podentia	Muridae	Niviventer
Niviventer coninga	Podentia	Muridae	Niviventer
Niviventer cremoriventer	Podentia	Muridae	Niviventer
Niviventer culturatus	Podentia	Muridae	Niviventer
Niviventer eha	Podentia	Muridae	Niviventer
Niviventer excelsior	Podentia	Muridae	Niviventer
Niviventer fulvescens	Podentia	Muridae	Niviventer
Niviventer tenaster	Podentia	Muridae	Niviventer
Petaurista alborufus	Podentia	Pteromyidae	Petaurista
Petaurista caniceps	Podentia	Pteromyidae	Petaurista
Petaurista magnificus	Podentia	Pteromyidae	Petaurista
Petaurista marica	Podentia	Pteromyidae	Petaurista
Petaurista petaurista	Podentia	Pteromyidae	Petaurista
Petaurista philippensis	Podentia	Pteromyidae	Petaurista
Petaurista sybilla	Podentia	Pteromyidae	Petaurista
Petaurista xanthotis	Podentia	Pteromyidae	Petaurista
Phodopus campbelli	Podentia	Cricetidae	Phodopus
Phodopus roborovskii	Podentia	Cricetidae	Phodopus
Proedromys bedfordi	Podentia	Cricetidae	Proedromys
Pteromys volans	Podentia	Pteromyidae	Pteromys
Pygeretmus pumilio	Podentia	Dipodidae	Pygeretmus
Rattus andamanensis	Podentia	Muridae	Rattus
Rattus brunneusculus	Podentia	Muridae	Rattus
Rattus exulans	Podentia	Muridae	Rattus
Rattus losea	Podentia	Muridae	Rattus
Rattus nitidus	Podentia	Muridae	Rattus
Rattus norvegicus	Podentia	Muridae	Rattus
Rattus pyctoris	Podentia	Muridae	Rattus
Rattus tanezumi	Podentia	Muridae	Rattus
Ratufa bicolor	Podentia	Sciuridae	Ratufa
Rhizomys pruinosus	Podentia	Spalacidae	Rhizomys
Rhizomys sinensis	Podentia	Spalacidae	Rhizomys
Rhizomys sumatrensis	Podentia	Spalacidae	Rhizomys
Rhizomys vestitus	Podentia	Spalacidae	Rhizomys
Rhombomys opimus	Podentia	Cricetidae	Rhombomys
Salpingotus crassicauda	Podentia	Dipodidae	Salpingotus
Salpingotus kozlovi	Podentia	Dipodidae	Salpingotus
Sciurotamias davidianus	Podentia	Sciuridae	Sciurotamias
Sciurotamias forresti	Podentia	Sciuridae	Sciurotamias
Sciurus vulgaris	Podentia	Sciuridae	Sciurus
Sicista caudata	Podentia	Dipodidae	Sicista
Sicista concolor	Podentia	Dipodidae	Sicista
Sicista subtilis	Podentia	Dipodidae	Sicista
Sicista tianshanica	Podentia	Dipodidae	Sicista
Spermophilus alashanicus	Podentia	Sciuridae	Spermophilus
Spermophilus brevicauda	Podentia	Sciuridae	Spermophilus
Spermophilus dauricus	Podentia	Sciuridae	Spermophilus
Spermophilus pallidicauda	Podentia	Sciuridae	Spermophilus
Spermophilus parryii	Podentia	Sciuridae	Spermophilus
Spermophilus relictus	Podentia	Sciuridae	Spermophilus
Stylodipus andrewsi	Podentia	Dipodidae	Stylodipus
Stylodipus telum	Podentia	Dipodidae	Stylodipus
Tamias sibiricus	Podentia	Sciuridae	Tamias
Tamiops macclellandii	Podentia	Sciuridae	Tamiops
Tamiops maritimus	Podentia	Sciuridae	Tamiops
Tamiops swinhoei	Podentia	Sciuridae	Tamiops
Trogopterus xanthipes	Podentia	Pteromyidae	Trogopterus
Tscherskia triton	Podentia	Cricetidae	Tscherskia
Typhlomys cinereus	Podentia	Platacanthomyidae	Typhlomys
Vandeleuria oleracea	Podentia	Muridae	Vandeleuria
Vernaya fulva	Podentia	Muridae	Vernaya
Volemys millicens	Podentia	Cricetidae	Volemys
Volemys musseri	Podentia	Cricetidae	Volemys
Hoolock leuconedys	Primates	Hylobatidae	Bunopithecus
Hylobates lar	Primates	Hylobatidae	Hylobates
Macaca arctoides	Primates	Cercopithecidae	Macaca
Macaca assamensis	Primates	Cercopithecidae	Macaca
Macaca cyclopis	Primates	Cercopithecidae	Macaca
Macaca leonina	Primates	Cercopithecidae	Macaca
Macaca mulatta	Primates	Cercopithecidae	Macaca
Macaca thibetana	Primates	Cercopithecidae	Macaca
Nomascus concolor	Primates	Hylobatidae	Nomascus
Nomascus hainanus	Primates	Hylobatidae	Nomascus
Nomascus leucogenys	Primates	Hylobatidae	Nomascus
Nomascus nasutus	Primates	Hylobatidae	Nomascus
Nycticebus bengalensis	Primates	Lorisidae	Nycticebus
Nycticebus pygmaeus	Primates	Lorisidae	Nycticebus
Rhinopithecus bieti	Primates	Cercopithecidae	Rhinopithecus
Rhinopithecus brelichi	Primates	Cercopithecidae	Rhinopithecus
Rhinopithecus roxellana	Primates	Cercopithecidae	Rhinopithecus
Semnopithecus schistaceus	Primates	Cercopithecidae	Semnopithecus
Trachypithecus francoisi	Primates	Cercopithecidae	Trachypithecus
Trachypithecus phayrei	Primates	Cercopithecidae	Trachypithecus
Trachypithecus poliocephalus	Primates	Cercopithecidae	Trachypithecus
Trachypithecus shortridgei	Primates	Cercopithecidae	Trachypithecus
Elephas maximus	Proboscidea	Elephantidae	Elephas
Tupaia belangeri	Scandentia	Tupaiidae	Tupaia
Note: The checklist of mammal species was based on A Complete Checklist of Mammal Species and Subspecies in China a Taxonomic and Geographic Reference (Wang, 2003) and China’s mammalian diversity (Jiang et al. 2015).
