# Supplementary material for: Disentangling the determinants of species richness of vascular plants and mammals from national to regional scales
Source: Sci Rep. 2016 Feb 23;6:21988. doi: 10.1038/srep21988 (PMC4763236; doi:10.1038/srep21988)
Supplement: Supplementary Appendix S2 [file srep21988-s2.xls]

## Sheet: Appendix S1
Appendix S1
Checklist of vascular plants
LATIN NAME	PHYLUM	CLASS	ORDER	FAMILY	GENUS
Huperzia bucahwangensis	Pteridophyta	Lycopodiopsida	Lycopodiales	Huperziaceae	Huperzia
Huperzia chinensis	Pteridophyta	Lycopodiopsida	Lycopodiales	Huperziaceae	Huperzia
Huperzia chishuiensis	Pteridophyta	Lycopodiopsida	Lycopodiales	Huperziaceae	Huperzia
Huperzia crispata	Pteridophyta	Lycopodiopsida	Lycopodiales	Huperziaceae	Huperzia
Huperzia delavayi	Pteridophyta	Lycopodiopsida	Lycopodiales	Huperziaceae	Huperzia
Huperzia dixitiana	Pteridophyta	Lycopodiopsida	Lycopodiales	Huperziaceae	Huperzia
Huperzia emeiensis	Pteridophyta	Lycopodiopsida	Lycopodiales	Huperziaceae	Huperzia
Huperzia herteriana	Pteridophyta	Lycopodiopsida	Lycopodiales	Huperziaceae	Huperzia
Huperzia kangdingensis	Pteridophyta	Lycopodiopsida	Lycopodiales	Huperziaceae	Huperzia
Huperzia kunmingensis	Pteridophyta	Lycopodiopsida	Lycopodiales	Huperziaceae	Huperzia
Huperzia laipoensis	Pteridophyta	Lycopodiopsida	Lycopodiales	Huperziaceae	Huperzia
Huperzia lajouensis	Pteridophyta	Lycopodiopsida	Lycopodiales	Huperziaceae	Huperzia
Huperzia leishanensis	Pteridophyta	Lycopodiopsida	Lycopodiales	Huperziaceae	Huperzia
Huperzia liangshanica	Pteridophyta	Lycopodiopsida	Lycopodiales	Huperziaceae	Huperzia
Huperzia medogensis	Pteridophyta	Lycopodiopsida	Lycopodiales	Huperziaceae	Huperzia
Huperzia miyoshiana	Pteridophyta	Lycopodiopsida	Lycopodiales	Huperziaceae	Huperzia
Huperzia muscicola	Pteridophyta	Lycopodiopsida	Lycopodiales	Huperziaceae	Huperzia
Huperzia nanchuanensis	Pteridophyta	Lycopodiopsida	Lycopodiales	Huperziaceae	Huperzia
Huperzia quasipolytrichoides	Pteridophyta	Lycopodiopsida	Lycopodiales	Huperziaceae	Huperzia
Huperzia rubicaulis	Pteridophyta	Lycopodiopsida	Lycopodiales	Huperziaceae	Huperzia
Huperzia selago	Pteridophyta	Lycopodiopsida	Lycopodiales	Huperziaceae	Huperzia
Huperzia serrata	Pteridophyta	Lycopodiopsida	Lycopodiales	Huperziaceae	Huperzia
Huperzia somai	Pteridophyta	Lycopodiopsida	Lycopodiales	Huperziaceae	Huperzia
Huperzia sutchueniana	Pteridophyta	Lycopodiopsida	Lycopodiales	Huperziaceae	Huperzia
Huperzia tibetica	Pteridophyta	Lycopodiopsida	Lycopodiales	Huperziaceae	Huperzia
Phlegmariurus austrosinicus	Pteridophyta	Lycopodiopsida	Lycopodiales	Huperziaceae	Phlegmariurus
Phlegmariurus cancellatus	Pteridophyta	Lycopodiopsida	Lycopodiales	Huperziaceae	Phlegmariurus
Phlegmariurus carinatus	Pteridophyta	Lycopodiopsida	Lycopodiales	Huperziaceae	Phlegmariurus
Phlegmariurus cryptomerianus	Pteridophyta	Lycopodiopsida	Lycopodiales	Huperziaceae	Phlegmariurus
Phlegmariurus cunninghamioides	Pteridophyta	Lycopodiopsida	Lycopodiales	Huperziaceae	Phlegmariurus
Phlegmariurus fargesii	Pteridophyta	Lycopodiopsida	Lycopodiales	Huperziaceae	Phlegmariurus
Phlegmariurus fordii	Pteridophyta	Lycopodiopsida	Lycopodiales	Huperziaceae	Phlegmariurus
Phlegmariurus guangdongensis	Pteridophyta	Lycopodiopsida	Lycopodiales	Huperziaceae	Phlegmariurus
Phlegmariurus hamiltonii	Pteridophyta	Lycopodiopsida	Lycopodiales	Huperziaceae	Phlegmariurus
Phlegmariurus henryi	Pteridophyta	Lycopodiopsida	Lycopodiales	Huperziaceae	Phlegmariurus
Phlegmariurus mingjoui	Pteridophyta	Lycopodiopsida	Lycopodiales	Huperziaceae	Phlegmariurus
Phlegmariurus nylamensis	Pteridophyta	Lycopodiopsida	Lycopodiales	Huperziaceae	Phlegmariurus
Phlegmariurus ovatifolius	Pteridophyta	Lycopodiopsida	Lycopodiales	Huperziaceae	Phlegmariurus
Phlegmariurus phlegmaria	Pteridophyta	Lycopodiopsida	Lycopodiales	Huperziaceae	Phlegmariurus
Phlegmariurus pulcherrimus	Pteridophyta	Lycopodiopsida	Lycopodiales	Huperziaceae	Phlegmariurus
Phlegmariurus salvinioides	Pteridophyta	Lycopodiopsida	Lycopodiales	Huperziaceae	Phlegmariurus
Phlegmariurus shangsiensis	Pteridophyta	Lycopodiopsida	Lycopodiales	Huperziaceae	Phlegmariurus
Phlegmariurus sieboldii	Pteridophyta	Lycopodiopsida	Lycopodiales	Huperziaceae	Phlegmariurus
Phlegmariurus squarrosus	Pteridophyta	Lycopodiopsida	Lycopodiales	Huperziaceae	Phlegmariurus
Phlegmariurus taiwanensis	Pteridophyta	Lycopodiopsida	Lycopodiales	Huperziaceae	Phlegmariurus
Phlegmariurus yunnanensis	Pteridophyta	Lycopodiopsida	Lycopodiales	Huperziaceae	Phlegmariurus
Diphasiastrum alpinum	Pteridophyta	Lycopodiopsida	Lycopodiales	Lycopodiaceae	Diphasiastrum
Diphasiastrum complanatum	Pteridophyta	Lycopodiopsida	Lycopodiales	Lycopodiaceae	Diphasiastrum
Diphasiastrum veitchii	Pteridophyta	Lycopodiopsida	Lycopodiales	Lycopodiaceae	Diphasiastrum
Lycopodiastrum casuarinoides	Pteridophyta	Lycopodiopsida	Lycopodiales	Lycopodiaceae	Lycopodiastrum
Lycopodiella inundata	Pteridophyta	Lycopodiopsida	Lycopodiales	Lycopodiaceae	Lycopodiella
Lycopodium annotinum	Pteridophyta	Lycopodiopsida	Lycopodiales	Lycopodiaceae	Lycopodium
Lycopodium clavatum	Pteridophyta	Lycopodiopsida	Lycopodiales	Lycopodiaceae	Lycopodium
Lycopodium japonicum	Pteridophyta	Lycopodiopsida	Lycopodiales	Lycopodiaceae	Lycopodium
Lycopodium neopungens	Pteridophyta	Lycopodiopsida	Lycopodiales	Lycopodiaceae	Lycopodium
Lycopodium obscurum	Pteridophyta	Lycopodiopsida	Lycopodiales	Lycopodiaceae	Lycopodium
Lycopodium zonatum	Pteridophyta	Lycopodiopsida	Lycopodiales	Lycopodiaceae	Lycopodium
Palhinhaea cernua	Pteridophyta	Lycopodiopsida	Lycopodiales	Lycopodiaceae	Palhinhaea
Pseudolycopodiella caroliniana	Pteridophyta	Lycopodiopsida	Lycopodiales	Lycopodiaceae	Pseudolycopodiella
Selaginella albociliata	Pteridophyta	Lycopodiopsida	Selaginellales	Selaginellaceae	Selaginella
Selaginella albocincta	Pteridophyta	Lycopodiopsida	Selaginellales	Selaginellaceae	Selaginella
Selaginella amblyphylla	Pteridophyta	Lycopodiopsida	Selaginellales	Selaginellaceae	Selaginella
Selaginella biformis	Pteridophyta	Lycopodiopsida	Selaginellales	Selaginellaceae	Selaginella
Selaginella bisulcata	Pteridophyta	Lycopodiopsida	Selaginellales	Selaginellaceae	Selaginella
Selaginella bodinieri	Pteridophyta	Lycopodiopsida	Selaginellales	Selaginellaceae	Selaginella
Selaginella boninensis	Pteridophyta	Lycopodiopsida	Selaginellales	Selaginellaceae	Selaginella
Selaginella braunii	Pteridophyta	Lycopodiopsida	Selaginellales	Selaginellaceae	Selaginella
Selaginella chaetoloma	Pteridophyta	Lycopodiopsida	Selaginellales	Selaginellaceae	Selaginella
Selaginella chingii	Pteridophyta	Lycopodiopsida	Selaginellales	Selaginellaceae	Selaginella
Selaginella chrysocaulos	Pteridophyta	Lycopodiopsida	Selaginellales	Selaginellaceae	Selaginella
Selaginella ciliaris	Pteridophyta	Lycopodiopsida	Selaginellales	Selaginellaceae	Selaginella
Selaginella commutata	Pteridophyta	Lycopodiopsida	Selaginellales	Selaginellaceae	Selaginella
Selaginella davidii	Pteridophyta	Lycopodiopsida	Selaginellales	Selaginellaceae	Selaginella
Selaginella decipiens	Pteridophyta	Lycopodiopsida	Selaginellales	Selaginellaceae	Selaginella
Selaginella delicatula	Pteridophyta	Lycopodiopsida	Selaginellales	Selaginellaceae	Selaginella
Selaginella doederleinii	Pteridophyta	Lycopodiopsida	Selaginellales	Selaginellaceae	Selaginella
Selaginella drepanophylla	Pteridophyta	Lycopodiopsida	Selaginellales	Selaginellaceae	Selaginella
Selaginella effusa	Pteridophyta	Lycopodiopsida	Selaginellales	Selaginellaceae	Selaginella
Selaginella frondosa	Pteridophyta	Lycopodiopsida	Selaginellales	Selaginellaceae	Selaginella
Selaginella hainanensis	Pteridophyta	Lycopodiopsida	Selaginellales	Selaginellaceae	Selaginella
Selaginella helferi	Pteridophyta	Lycopodiopsida	Selaginellales	Selaginellaceae	Selaginella
Selaginella helvetica	Pteridophyta	Lycopodiopsida	Selaginellales	Selaginellaceae	Selaginella
Selaginella hengduanshanicola	Pteridophyta	Lycopodiopsida	Selaginellales	Selaginellaceae	Selaginella
Selaginella heterostachys	Pteridophyta	Lycopodiopsida	Selaginellales	Selaginellaceae	Selaginella
Selaginella indica	Pteridophyta	Lycopodiopsida	Selaginellales	Selaginellaceae	Selaginella
Selaginella involvens	Pteridophyta	Lycopodiopsida	Selaginellales	Selaginellaceae	Selaginella
Selaginella jugorum	Pteridophyta	Lycopodiopsida	Selaginellales	Selaginellaceae	Selaginella
Selaginella kouycheensis	Pteridophyta	Lycopodiopsida	Selaginellales	Selaginellaceae	Selaginella
Selaginella kurzii	Pteridophyta	Lycopodiopsida	Selaginellales	Selaginellaceae	Selaginella
Selaginella labordei	Pteridophyta	Lycopodiopsida	Selaginellales	Selaginellaceae	Selaginella
Selaginella laxistrobila	Pteridophyta	Lycopodiopsida	Selaginellales	Selaginellaceae	Selaginella
Selaginella leptophylla	Pteridophyta	Lycopodiopsida	Selaginellales	Selaginellaceae	Selaginella
Selaginella limbata	Pteridophyta	Lycopodiopsida	Selaginellales	Selaginellaceae	Selaginella
Selaginella mairei	Pteridophyta	Lycopodiopsida	Selaginellales	Selaginellaceae	Selaginella
Selaginella megaphylla	Pteridophyta	Lycopodiopsida	Selaginellales	Selaginellaceae	Selaginella
Selaginella minutifolia	Pteridophyta	Lycopodiopsida	Selaginellales	Selaginellaceae	Selaginella
Selaginella moellendorffii	Pteridophyta	Lycopodiopsida	Selaginellales	Selaginellaceae	Selaginella
Selaginella monospora	Pteridophyta	Lycopodiopsida	Selaginellales	Selaginellaceae	Selaginella
Selaginella nipponica	Pteridophyta	Lycopodiopsida	Selaginellales	Selaginellaceae	Selaginella
Selaginella nummularifolia	Pteridophyta	Lycopodiopsida	Selaginellales	Selaginellaceae	Selaginella
Selaginella ornata	Pteridophyta	Lycopodiopsida	Selaginellales	Selaginellaceae	Selaginella
Selaginella pallidissima	Pteridophyta	Lycopodiopsida	Selaginellales	Selaginellaceae	Selaginella
Selaginella pennata	Pteridophyta	Lycopodiopsida	Selaginellales	Selaginellaceae	Selaginella
Selaginella picta	Pteridophyta	Lycopodiopsida	Selaginellales	Selaginellaceae	Selaginella
Selaginella prostrata	Pteridophyta	Lycopodiopsida	Selaginellales	Selaginellaceae	Selaginella
Selaginella pseudonipponica	Pteridophyta	Lycopodiopsida	Selaginellales	Selaginellaceae	Selaginella
Selaginella pseudopaleifera	Pteridophyta	Lycopodiopsida	Selaginellales	Selaginellaceae	Selaginella
Selaginella pubescens	Pteridophyta	Lycopodiopsida	Selaginellales	Selaginellaceae	Selaginella
Selaginella pulvinata	Pteridophyta	Lycopodiopsida	Selaginellales	Selaginellaceae	Selaginella
Selaginella remotifolia	Pteridophyta	Lycopodiopsida	Selaginellales	Selaginellaceae	Selaginella
Selaginella repanda	Pteridophyta	Lycopodiopsida	Selaginellales	Selaginellaceae	Selaginella
Selaginella rolandi-principis	Pteridophyta	Lycopodiopsida	Selaginellales	Selaginellaceae	Selaginella
Selaginella rossii	Pteridophyta	Lycopodiopsida	Selaginellales	Selaginellaceae	Selaginella
Selaginella rubella	Pteridophyta	Lycopodiopsida	Selaginellales	Selaginellaceae	Selaginella
Selaginella sanguinolenta	Pteridophyta	Lycopodiopsida	Selaginellales	Selaginellaceae	Selaginella
Selaginella siamensis	Pteridophyta	Lycopodiopsida	Selaginellales	Selaginellaceae	Selaginella
Selaginella sibirica	Pteridophyta	Lycopodiopsida	Selaginellales	Selaginellaceae	Selaginella
Selaginella sinensis	Pteridophyta	Lycopodiopsida	Selaginellales	Selaginellaceae	Selaginella
Selaginella spinulosovena	Pteridophyta	Lycopodiopsida	Selaginellales	Selaginellaceae	Selaginella
Selaginella stauntoniana	Pteridophyta	Lycopodiopsida	Selaginellales	Selaginellaceae	Selaginella
Selaginella tamariscina	Pteridophyta	Lycopodiopsida	Selaginellales	Selaginellaceae	Selaginella
Selaginella tibetica	Pteridophyta	Lycopodiopsida	Selaginellales	Selaginellaceae	Selaginella
Selaginella trichoclada	Pteridophyta	Lycopodiopsida	Selaginellales	Selaginellaceae	Selaginella
Selaginella uncinata	Pteridophyta	Lycopodiopsida	Selaginellales	Selaginellaceae	Selaginella
Selaginella vaginata	Pteridophyta	Lycopodiopsida	Selaginellales	Selaginellaceae	Selaginella
Selaginella vardei	Pteridophyta	Lycopodiopsida	Selaginellales	Selaginellaceae	Selaginella
Selaginella wallichii	Pteridophyta	Lycopodiopsida	Selaginellales	Selaginellaceae	Selaginella
Selaginella willdenowii	Pteridophyta	Lycopodiopsida	Selaginellales	Selaginellaceae	Selaginella
Selaginella xichouensis	Pteridophyta	Lycopodiopsida	Selaginellales	Selaginellaceae	Selaginella
Selaginella xipholepis	Pteridophyta	Lycopodiopsida	Selaginellales	Selaginellaceae	Selaginella
Isoetes hypsophila	Pteridophyta	Lycopodiopsida	Isoetales	Isoetaceae	Isoetes
Isoetes orientalis	Pteridophyta	Lycopodiopsida	Isoetales	Isoetaceae	Isoetes
Isoetes sinensis	Pteridophyta	Lycopodiopsida	Isoetales	Isoetaceae	Isoetes
Isoetes taiwanensis	Pteridophyta	Lycopodiopsida	Isoetales	Isoetaceae	Isoetes
Isoetes yunguiensis	Pteridophyta	Lycopodiopsida	Isoetales	Isoetaceae	Isoetes
Equisetum arvense	Pteridophyta	Equisetopsida	Equisetales	Equisetaceae	Equisetum
Equisetum diffusum	Pteridophyta	Equisetopsida	Equisetales	Equisetaceae	Equisetum
Equisetum fluviatile	Pteridophyta	Equisetopsida	Equisetales	Equisetaceae	Equisetum
Equisetum hyemale	Pteridophyta	Equisetopsida	Equisetales	Equisetaceae	Equisetum
Equisetum palustre	Pteridophyta	Equisetopsida	Equisetales	Equisetaceae	Equisetum
Equisetum pratense	Pteridophyta	Equisetopsida	Equisetales	Equisetaceae	Equisetum
Equisetum ramosissimum	Pteridophyta	Equisetopsida	Equisetales	Equisetaceae	Equisetum
Equisetum scirpoides	Pteridophyta	Equisetopsida	Equisetales	Equisetaceae	Equisetum
Equisetum sylvaticum	Pteridophyta	Equisetopsida	Equisetales	Equisetaceae	Equisetum
Equisetum variegatum	Pteridophyta	Equisetopsida	Equisetales	Equisetaceae	Equisetum
Psilotum nudum	Pteridophyta	Rhyniopsida	Psilotales	Psilotaceae	Psilotum
Helminthostachys zeylanica	Pteridophyta	Eusporangiopsida	Ophioglossales	Helminthostachyaceae	Helminthostachys
Botrychium boreale	Pteridophyta	Eusporangiopsida	Ophioglossales	Botrychiaceae	Botrychium
Botrychium daucifolium	Pteridophyta	Eusporangiopsida	Ophioglossales	Botrychiaceae	Botrychium
Botrychium formosanum	Pteridophyta	Eusporangiopsida	Ophioglossales	Botrychiaceae	Botrychium
Botrychium japonicum	Pteridophyta	Eusporangiopsida	Ophioglossales	Botrychiaceae	Botrychium
Botrychium lanceolatum	Pteridophyta	Eusporangiopsida	Ophioglossales	Botrychiaceae	Botrychium
Botrychium lanuginosum	Pteridophyta	Eusporangiopsida	Ophioglossales	Botrychiaceae	Botrychium
Botrychium lunaria	Pteridophyta	Eusporangiopsida	Ophioglossales	Botrychiaceae	Botrychium
Botrychium nipponicum	Pteridophyta	Eusporangiopsida	Ophioglossales	Botrychiaceae	Botrychium
Botrychium officinale	Pteridophyta	Eusporangiopsida	Ophioglossales	Botrychiaceae	Botrychium
Botrychium robustum	Pteridophyta	Eusporangiopsida	Ophioglossales	Botrychiaceae	Botrychium
Botrychium strictum	Pteridophyta	Eusporangiopsida	Ophioglossales	Botrychiaceae	Botrychium
Botrychium ternatum	Pteridophyta	Eusporangiopsida	Ophioglossales	Botrychiaceae	Botrychium
Botrychium virginianum	Pteridophyta	Eusporangiopsida	Ophioglossales	Botrychiaceae	Botrychium
Botrychium yunnanense	Pteridophyta	Eusporangiopsida	Ophioglossales	Botrychiaceae	Botrychium
Ophioderma pendula	Pteridophyta	Eusporangiopsida	Ophioglossales	Ophioglossaceae	Ophioderma
Ophioglossum austro-asiaticum	Pteridophyta	Eusporangiopsida	Ophioglossales	Ophioglossaceae	Ophioglossum
Ophioglossum nudicaule	Pteridophyta	Eusporangiopsida	Ophioglossales	Ophioglossaceae	Ophioglossum
Ophioglossum oblongum	Pteridophyta	Eusporangiopsida	Ophioglossales	Ophioglossaceae	Ophioglossum
Ophioglossum petiolatum	Pteridophyta	Eusporangiopsida	Ophioglossales	Ophioglossaceae	Ophioglossum
Ophioglossum reticulatum	Pteridophyta	Eusporangiopsida	Ophioglossales	Ophioglossaceae	Ophioglossum
Ophioglossum thermale	Pteridophyta	Eusporangiopsida	Ophioglossales	Ophioglossaceae	Ophioglossum
Ophioglossum vulgatum	Pteridophyta	Eusporangiopsida	Ophioglossales	Ophioglossaceae	Ophioglossum
Ophioglossum yongrenense	Pteridophyta	Eusporangiopsida	Ophioglossales	Ophioglossaceae	Ophioglossum
Marattia pellucida	Pteridophyta	Eusporangiopsida	Marattiales	Marattiaceae	Marattia
Angiopteris acutidentata	Pteridophyta	Eusporangiopsida	Marattiales	Angiopteridaceae	Angiopteris
Angiopteris caudatiformis	Pteridophyta	Eusporangiopsida	Marattiales	Angiopteridaceae	Angiopteris
Angiopteris caudipinna	Pteridophyta	Eusporangiopsida	Marattiales	Angiopteridaceae	Angiopteris
Angiopteris cochinchinensis	Pteridophyta	Eusporangiopsida	Marattiales	Angiopteridaceae	Angiopteris
Angiopteris confertinervia	Pteridophyta	Eusporangiopsida	Marattiales	Angiopteridaceae	Angiopteris
Angiopteris crassipes	Pteridophyta	Eusporangiopsida	Marattiales	Angiopteridaceae	Angiopteris
Angiopteris dianyuecola	Pteridophyta	Eusporangiopsida	Marattiales	Angiopteridaceae	Angiopteris
Angiopteris esculenta	Pteridophyta	Eusporangiopsida	Marattiales	Angiopteridaceae	Angiopteris
Angiopteris fokiensis	Pteridophyta	Eusporangiopsida	Marattiales	Angiopteridaceae	Angiopteris
Angiopteris formosa	Pteridophyta	Eusporangiopsida	Marattiales	Angiopteridaceae	Angiopteris
Angiopteris hainanensis	Pteridophyta	Eusporangiopsida	Marattiales	Angiopteridaceae	Angiopteris
Angiopteris helferiana	Pteridophyta	Eusporangiopsida	Marattiales	Angiopteridaceae	Angiopteris
Angiopteris henryi	Pteridophyta	Eusporangiopsida	Marattiales	Angiopteridaceae	Angiopteris
Angiopteris hokouensis	Pteridophyta	Eusporangiopsida	Marattiales	Angiopteridaceae	Angiopteris
Angiopteris howii	Pteridophyta	Eusporangiopsida	Marattiales	Angiopteridaceae	Angiopteris
Angiopteris lobulata	Pteridophyta	Eusporangiopsida	Marattiales	Angiopteridaceae	Angiopteris
Angiopteris lygodiifolia	Pteridophyta	Eusporangiopsida	Marattiales	Angiopteridaceae	Angiopteris
Angiopteris medogensis	Pteridophyta	Eusporangiopsida	Marattiales	Angiopteridaceae	Angiopteris
Angiopteris neglecta	Pteridophyta	Eusporangiopsida	Marattiales	Angiopteridaceae	Angiopteris
Angiopteris oblanceolata	Pteridophyta	Eusporangiopsida	Marattiales	Angiopteridaceae	Angiopteris
Angiopteris oldhamii	Pteridophyta	Eusporangiopsida	Marattiales	Angiopteridaceae	Angiopteris
Angiopteris palmiformis	Pteridophyta	Eusporangiopsida	Marattiales	Angiopteridaceae	Angiopteris
Angiopteris paucinervis	Pteridophyta	Eusporangiopsida	Marattiales	Angiopteridaceae	Angiopteris
Angiopteris rahaoensis	Pteridophyta	Eusporangiopsida	Marattiales	Angiopteridaceae	Angiopteris
Angiopteris remota	Pteridophyta	Eusporangiopsida	Marattiales	Angiopteridaceae	Angiopteris
Angiopteris sakuraii	Pteridophyta	Eusporangiopsida	Marattiales	Angiopteridaceae	Angiopteris
Angiopteris sparsiora	Pteridophyta	Eusporangiopsida	Marattiales	Angiopteridaceae	Angiopteris
Angiopteris subintegra	Pteridophyta	Eusporangiopsida	Marattiales	Angiopteridaceae	Angiopteris
Angiopteris taiwanensis	Pteridophyta	Eusporangiopsida	Marattiales	Angiopteridaceae	Angiopteris
Angiopteris wallichiana	Pteridophyta	Eusporangiopsida	Marattiales	Angiopteridaceae	Angiopteris
Angiopteris wangii	Pteridophyta	Eusporangiopsida	Marattiales	Angiopteridaceae	Angiopteris
Angiopteris yunnanensis	Pteridophyta	Eusporangiopsida	Marattiales	Angiopteridaceae	Angiopteris
Archangiopteris bipinnata	Pteridophyta	Eusporangiopsida	Marattiales	Angiopteridaceae	Archangiopteris
Archangiopteris henryi	Pteridophyta	Eusporangiopsida	Marattiales	Angiopteridaceae	Archangiopteris
Archangiopteris hokouensis	Pteridophyta	Eusporangiopsida	Marattiales	Angiopteridaceae	Archangiopteris
Archangiopteris itoi	Pteridophyta	Eusporangiopsida	Marattiales	Angiopteridaceae	Archangiopteris
Archangiopteris tonkinensis	Pteridophyta	Eusporangiopsida	Marattiales	Angiopteridaceae	Archangiopteris
Christensenia assamica	Pteridophyta	Eusporangiopsida	Marattiales	Christenseniaceae	Christensenia
Osmunda angustifolia	Pteridophyta	Protoleptosporangiopsida	Osmundales	Osmundaceae	Osmunda
Osmunda banksiifolia	Pteridophyta	Protoleptosporangiopsida	Osmundales	Osmundaceae	Osmunda
Osmunda cinnamomea	Pteridophyta	Protoleptosporangiopsida	Osmundales	Osmundaceae	Osmunda
Osmunda claytoniana	Pteridophyta	Protoleptosporangiopsida	Osmundales	Osmundaceae	Osmunda
Osmunda japonica	Pteridophyta	Protoleptosporangiopsida	Osmundales	Osmundaceae	Osmunda
Osmunda javanica	Pteridophyta	Protoleptosporangiopsida	Osmundales	Osmundaceae	Osmunda
Osmunda mildei	Pteridophyta	Protoleptosporangiopsida	Osmundales	Osmundaceae	Osmunda
Osmunda vachellii	Pteridophyta	Protoleptosporangiopsida	Osmundales	Osmundaceae	Osmunda
Plagiogyria adnata	Pteridophyta	Leptosporangiopsida	Polypodiales	Plagiogyriaceae	Plagiogyria
Plagiogyria assurgens	Pteridophyta	Leptosporangiopsida	Polypodiales	Plagiogyriaceae	Plagiogyria
Plagiogyria euphlebia	Pteridophyta	Leptosporangiopsida	Polypodiales	Plagiogyriaceae	Plagiogyria
Plagiogyria falcata	Pteridophyta	Leptosporangiopsida	Polypodiales	Plagiogyriaceae	Plagiogyria
Plagiogyria glauca	Pteridophyta	Leptosporangiopsida	Polypodiales	Plagiogyriaceae	Plagiogyria
Plagiogyria japonica	Pteridophyta	Leptosporangiopsida	Polypodiales	Plagiogyriaceae	Plagiogyria
Plagiogyria pycnophylla	Pteridophyta	Leptosporangiopsida	Polypodiales	Plagiogyriaceae	Plagiogyria
Plagiogyria stenoptera	Pteridophyta	Leptosporangiopsida	Polypodiales	Plagiogyriaceae	Plagiogyria
Dicranopteris ampla	Pteridophyta	Leptosporangiopsida	Polypodiales	Gleichniaceae	Dicranopteris
Dicranopteris gigantea	Pteridophyta	Leptosporangiopsida	Polypodiales	Gleichniaceae	Dicranopteris
Dicranopteris linearis	Pteridophyta	Leptosporangiopsida	Polypodiales	Gleichniaceae	Dicranopteris
Dicranopteris pedata	Pteridophyta	Leptosporangiopsida	Polypodiales	Gleichniaceae	Dicranopteris
Dicranopteris splendida	Pteridophyta	Leptosporangiopsida	Polypodiales	Gleichniaceae	Dicranopteris
Dicranopteris taiwanensis	Pteridophyta	Leptosporangiopsida	Polypodiales	Gleichniaceae	Dicranopteris
Diplopterygium blotianum	Pteridophyta	Leptosporangiopsida	Polypodiales	Gleichniaceae	Diplopterygium
Diplopterygium cantonense	Pteridophyta	Leptosporangiopsida	Polypodiales	Gleichniaceae	Diplopterygium
Diplopterygium chinense	Pteridophyta	Leptosporangiopsida	Polypodiales	Gleichniaceae	Diplopterygium
Diplopterygium giganteum	Pteridophyta	Leptosporangiopsida	Polypodiales	Gleichniaceae	Diplopterygium
Diplopterygium glaucum	Pteridophyta	Leptosporangiopsida	Polypodiales	Gleichniaceae	Diplopterygium
Diplopterygium irregulare	Pteridophyta	Leptosporangiopsida	Polypodiales	Gleichniaceae	Diplopterygium
Diplopterygium laevissimum	Pteridophyta	Leptosporangiopsida	Polypodiales	Gleichniaceae	Diplopterygium
Diplopterygium maximum	Pteridophyta	Leptosporangiopsida	Polypodiales	Gleichniaceae	Diplopterygium
Diplopterygium rufopilosum	Pteridophyta	Leptosporangiopsida	Polypodiales	Gleichniaceae	Diplopterygium
Diplopterygium simulans	Pteridophyta	Leptosporangiopsida	Polypodiales	Gleichniaceae	Diplopterygium
Sticherus laevigatus	Pteridophyta	Leptosporangiopsida	Polypodiales	Gleichniaceae	Sticherus
Schizaea dichotoma	Pteridophyta	Leptosporangiopsida	Polypodiales	Schizaeaceae	Schizaea
Schizaea digitata	Pteridophyta	Leptosporangiopsida	Polypodiales	Schizaeaceae	Schizaea
Lygodium circinnatum	Pteridophyta	Leptosporangiopsida	Polypodiales	Lygodiaceae	Lygodium
Lygodium flexuosum	Pteridophyta	Leptosporangiopsida	Polypodiales	Lygodiaceae	Lygodium
Lygodium japonicum	Pteridophyta	Leptosporangiopsida	Polypodiales	Lygodiaceae	Lygodium
Lygodium longifolium	Pteridophyta	Leptosporangiopsida	Polypodiales	Lygodiaceae	Lygodium
Lygodium merrillii	Pteridophyta	Leptosporangiopsida	Polypodiales	Lygodiaceae	Lygodium
Lygodium microphyllum	Pteridophyta	Leptosporangiopsida	Polypodiales	Lygodiaceae	Lygodium
Lygodium polystachyum	Pteridophyta	Leptosporangiopsida	Polypodiales	Lygodiaceae	Lygodium
Lygodium salicifolium	Pteridophyta	Leptosporangiopsida	Polypodiales	Lygodiaceae	Lygodium
Lygodium yunnanense	Pteridophyta	Leptosporangiopsida	Polypodiales	Lygodiaceae	Lygodium
Abrodictyum cumingii	Pteridophyta	Leptosporangiopsida	Polypodiales	Hymmenophyllaceae	Abrodictyum
Callistopteris apiifolia	Pteridophyta	Leptosporangiopsida	Polypodiales	Hymmenophyllaceae	Callistopteris
Cephalomanes javanicum	Pteridophyta	Leptosporangiopsida	Polypodiales	Hymmenophyllaceae	Cephalomanes
Crepidomanes bipunctatum	Pteridophyta	Leptosporangiopsida	Polypodiales	Hymmenophyllaceae	Crepidomanes
Crepidomanes hainanense	Pteridophyta	Leptosporangiopsida	Polypodiales	Hymmenophyllaceae	Crepidomanes
Crepidomanes intramarginale	Pteridophyta	Leptosporangiopsida	Polypodiales	Hymmenophyllaceae	Crepidomanes
Crepidomanes latemarginale	Pteridophyta	Leptosporangiopsida	Polypodiales	Hymmenophyllaceae	Crepidomanes
Crepidomanes liboense	Pteridophyta	Leptosporangiopsida	Polypodiales	Hymmenophyllaceae	Crepidomanes
Crepidomanes omeiense	Pteridophyta	Leptosporangiopsida	Polypodiales	Hymmenophyllaceae	Crepidomanes
Crepidomanes parvifolium	Pteridophyta	Leptosporangiopsida	Polypodiales	Hymmenophyllaceae	Crepidomanes
Crepidomanes pinnatifidum	Pteridophyta	Leptosporangiopsida	Polypodiales	Hymmenophyllaceae	Crepidomanes
Crepidomanes plicatum	Pteridophyta	Leptosporangiopsida	Polypodiales	Hymmenophyllaceae	Crepidomanes
Crepidomanes racemulosum	Pteridophyta	Leptosporangiopsida	Polypodiales	Hymmenophyllaceae	Crepidomanes
Crepidomanes tiendongensis	Pteridophyta	Leptosporangiopsida	Polypodiales	Hymmenophyllaceae	Crepidomanes
Crepidomanes zayuense	Pteridophyta	Leptosporangiopsida	Polypodiales	Hymmenophyllaceae	Crepidomanes
Crepidopteris humilis	Pteridophyta	Leptosporangiopsida	Polypodiales	Hymmenophyllaceae	Crepidopteris
Didymoglossum wallii	Pteridophyta	Leptosporangiopsida	Polypodiales	Hymmenophyllaceae	Didymoglossum
Gonocormus matthewii	Pteridophyta	Leptosporangiopsida	Polypodiales	Hymmenophyllaceae	Gonocormus
Gonocormus minutus	Pteridophyta	Leptosporangiopsida	Polypodiales	Hymmenophyllaceae	Gonocormus
Gonocormus prolifer	Pteridophyta	Leptosporangiopsida	Polypodiales	Hymmenophyllaceae	Gonocormus
Hymenophyllum austrosinicum	Pteridophyta	Leptosporangiopsida	Polypodiales	Hymmenophyllaceae	Hymenophyllum
Hymenophyllum barbatum	Pteridophyta	Leptosporangiopsida	Polypodiales	Hymmenophyllaceae	Hymenophyllum
Hymenophyllum devolii	Pteridophyta	Leptosporangiopsida	Polypodiales	Hymmenophyllaceae	Hymenophyllum
Hymenophyllum khasyanum	Pteridophyta	Leptosporangiopsida	Polypodiales	Hymmenophyllaceae	Hymenophyllum
Hymenophyllum minutidenticulatum	Pteridophyta	Leptosporangiopsida	Polypodiales	Hymmenophyllaceae	Hymenophyllum
Hymenophyllum omeiense	Pteridophyta	Leptosporangiopsida	Polypodiales	Hymmenophyllaceae	Hymenophyllum
Hymenophyllum oxyodon	Pteridophyta	Leptosporangiopsida	Polypodiales	Hymmenophyllaceae	Hymenophyllum
Hymenophyllum simonsianum	Pteridophyta	Leptosporangiopsida	Polypodiales	Hymmenophyllaceae	Hymenophyllum
Hymenophyllum urofrons	Pteridophyta	Leptosporangiopsida	Polypodiales	Hymmenophyllaceae	Hymenophyllum
Mecodium badium	Pteridophyta	Leptosporangiopsida	Polypodiales	Hymmenophyllaceae	Mecodium
Mecodium corrugatum	Pteridophyta	Leptosporangiopsida	Polypodiales	Hymmenophyllaceae	Mecodium
Mecodium exsertum	Pteridophyta	Leptosporangiopsida	Polypodiales	Hymmenophyllaceae	Mecodium
Mecodium javanicum	Pteridophyta	Leptosporangiopsida	Polypodiales	Hymmenophyllaceae	Mecodium
Mecodium jinfoshanense	Pteridophyta	Leptosporangiopsida	Polypodiales	Hymmenophyllaceae	Mecodium
Mecodium levingei	Pteridophyta	Leptosporangiopsida	Polypodiales	Hymmenophyllaceae	Mecodium
Mecodium lineatum	Pteridophyta	Leptosporangiopsida	Polypodiales	Hymmenophyllaceae	Mecodium
Mecodium lofoushanense	Pteridophyta	Leptosporangiopsida	Polypodiales	Hymmenophyllaceae	Mecodium
Mecodium lushanense	Pteridophyta	Leptosporangiopsida	Polypodiales	Hymmenophyllaceae	Mecodium
Mecodium oligosorum	Pteridophyta	Leptosporangiopsida	Polypodiales	Hymmenophyllaceae	Mecodium
Mecodium paramnioides	Pteridophyta	Leptosporangiopsida	Polypodiales	Hymmenophyllaceae	Mecodium
Mecodium polyanthos	Pteridophyta	Leptosporangiopsida	Polypodiales	Hymmenophyllaceae	Mecodium
Mecodium productum	Pteridophyta	Leptosporangiopsida	Polypodiales	Hymmenophyllaceae	Mecodium
Mecodium riukiuense	Pteridophyta	Leptosporangiopsida	Polypodiales	Hymmenophyllaceae	Mecodium
Mecodium stenochladum	Pteridophyta	Leptosporangiopsida	Polypodiales	Hymmenophyllaceae	Mecodium
Mecodium szechuanense	Pteridophyta	Leptosporangiopsida	Polypodiales	Hymmenophyllaceae	Mecodium
Meringium blandum	Pteridophyta	Leptosporangiopsida	Polypodiales	Hymmenophyllaceae	Meringium
Meringium denticulatum	Pteridophyta	Leptosporangiopsida	Polypodiales	Hymmenophyllaceae	Meringium
Meringium holochilum	Pteridophyta	Leptosporangiopsida	Polypodiales	Hymmenophyllaceae	Meringium
Microgonium bimarginatum	Pteridophyta	Leptosporangiopsida	Polypodiales	Hymmenophyllaceae	Microgonium
Microgonium motleyi	Pteridophyta	Leptosporangiopsida	Polypodiales	Hymmenophyllaceae	Microgonium
Microgonium sublimbatum	Pteridophyta	Leptosporangiopsida	Polypodiales	Hymmenophyllaceae	Microgonium
Microgonium tahitense	Pteridophyta	Leptosporangiopsida	Polypodiales	Hymmenophyllaceae	Microgonium
Microtrichomanes digitatum	Pteridophyta	Leptosporangiopsida	Polypodiales	Hymmenophyllaceae	Microtrichomanes
Microtrichomanes nitidulum	Pteridophyta	Leptosporangiopsida	Polypodiales	Hymmenophyllaceae	Microtrichomanes
Nesopteris grandis	Pteridophyta	Leptosporangiopsida	Polypodiales	Hymmenophyllaceae	Nesopteris
Nesopteris thysanostoma	Pteridophyta	Leptosporangiopsida	Polypodiales	Hymmenophyllaceae	Nesopteris
Pleuromanes pallidum	Pteridophyta	Leptosporangiopsida	Polypodiales	Hymmenophyllaceae	Pleuromanes
Selenodesmium cupressoides	Pteridophyta	Leptosporangiopsida	Polypodiales	Hymmenophyllaceae	Selenodesmium
Selenodesmium recurvum	Pteridophyta	Leptosporangiopsida	Polypodiales	Hymmenophyllaceae	Selenodesmium
Selenodesmium siamense	Pteridophyta	Leptosporangiopsida	Polypodiales	Hymmenophyllaceae	Selenodesmium
Vandenboschia auriculata	Pteridophyta	Leptosporangiopsida	Polypodiales	Hymmenophyllaceae	Vandenboschia
Vandenboschia birmanica	Pteridophyta	Leptosporangiopsida	Polypodiales	Hymmenophyllaceae	Vandenboschia
Vandenboschia cystoseiroides	Pteridophyta	Leptosporangiopsida	Polypodiales	Hymmenophyllaceae	Vandenboschia
Vandenboschia fargesii	Pteridophyta	Leptosporangiopsida	Polypodiales	Hymmenophyllaceae	Vandenboschia
Vandenboschia lofoushanensis	Pteridophyta	Leptosporangiopsida	Polypodiales	Hymmenophyllaceae	Vandenboschia
Vandenboschia maxima	Pteridophyta	Leptosporangiopsida	Polypodiales	Hymmenophyllaceae	Vandenboschia
Vandenboschia radicans	Pteridophyta	Leptosporangiopsida	Polypodiales	Hymmenophyllaceae	Vandenboschia
Vandenboschia schmidtiana	Pteridophyta	Leptosporangiopsida	Polypodiales	Hymmenophyllaceae	Vandenboschia
Vandenboschia subclathrata	Pteridophyta	Leptosporangiopsida	Polypodiales	Hymmenophyllaceae	Vandenboschia
Cibotium barometz	Pteridophyta	Leptosporangiopsida	Polypodiales	Dicksoniaceae	Cibotium
Cibotium taiwanense	Pteridophyta	Leptosporangiopsida	Polypodiales	Dicksoniaceae	Cibotium
Alsophila andersonii	Pteridophyta	Leptosporangiopsida	Polypodiales	Cyatheaceae	Alsophila
Alsophila austro-yunnanensis	Pteridophyta	Leptosporangiopsida	Polypodiales	Cyatheaceae	Alsophila
Alsophila costularis	Pteridophyta	Leptosporangiopsida	Polypodiales	Cyatheaceae	Alsophila
Alsophila denticulata	Pteridophyta	Leptosporangiopsida	Polypodiales	Cyatheaceae	Alsophila
Alsophila fenicis	Pteridophyta	Leptosporangiopsida	Polypodiales	Cyatheaceae	Alsophila
Alsophila gigantea	Pteridophyta	Leptosporangiopsida	Polypodiales	Cyatheaceae	Alsophila
Alsophila khasyana	Pteridophyta	Leptosporangiopsida	Polypodiales	Cyatheaceae	Alsophila
Alsophila latebrosa	Pteridophyta	Leptosporangiopsida	Polypodiales	Cyatheaceae	Alsophila
Alsophila loheri	Pteridophyta	Leptosporangiopsida	Polypodiales	Cyatheaceae	Alsophila
Alsophila metteniana	Pteridophyta	Leptosporangiopsida	Polypodiales	Cyatheaceae	Alsophila
Alsophila podophylla	Pteridophyta	Leptosporangiopsida	Polypodiales	Cyatheaceae	Alsophila
Alsophila spinulosa	Pteridophyta	Leptosporangiopsida	Polypodiales	Cyatheaceae	Alsophila
Sphaeropteris brunoniana	Pteridophyta	Leptosporangiopsida	Polypodiales	Cyatheaceae	Sphaeropteris
Sphaeropteris lepifera	Pteridophyta	Leptosporangiopsida	Polypodiales	Cyatheaceae	Sphaeropteris
Monachosorum davallioides	Pteridophyta	Leptosporangiopsida	Polypodiales	Monachosoraceae	Monachosorum
Monachosorum elegans	Pteridophyta	Leptosporangiopsida	Polypodiales	Monachosoraceae	Monachosorum
Monachosorum flagellare	Pteridophyta	Leptosporangiopsida	Polypodiales	Monachosoraceae	Monachosorum
Ptilopteris maximowiczii	Pteridophyta	Leptosporangiopsida	Polypodiales	Monachosoraceae	Ptilopteris
Dennstaedtia appendiculata	Pteridophyta	Leptosporangiopsida	Polypodiales	Dennstaedtiaceae	Dennstaedtia
Dennstaedtia elwesii	Pteridophyta	Leptosporangiopsida	Polypodiales	Dennstaedtiaceae	Dennstaedtia
Dennstaedtia formosae	Pteridophyta	Leptosporangiopsida	Polypodiales	Dennstaedtiaceae	Dennstaedtia
Dennstaedtia hirsuta	Pteridophyta	Leptosporangiopsida	Polypodiales	Dennstaedtiaceae	Dennstaedtia
Dennstaedtia leptophylla	Pteridophyta	Leptosporangiopsida	Polypodiales	Dennstaedtiaceae	Dennstaedtia
Dennstaedtia melanostipes	Pteridophyta	Leptosporangiopsida	Polypodiales	Dennstaedtiaceae	Dennstaedtia
Dennstaedtia scabra	Pteridophyta	Leptosporangiopsida	Polypodiales	Dennstaedtiaceae	Dennstaedtia
Dennstaedtia scandens	Pteridophyta	Leptosporangiopsida	Polypodiales	Dennstaedtiaceae	Dennstaedtia
Dennstaedtia wilfordii	Pteridophyta	Leptosporangiopsida	Polypodiales	Dennstaedtiaceae	Dennstaedtia
Microlepia ampla	Pteridophyta	Leptosporangiopsida	Polypodiales	Dennstaedtiaceae	Microlepia
Microlepia calvescens	Pteridophyta	Leptosporangiopsida	Polypodiales	Dennstaedtiaceae	Microlepia
Microlepia chingii	Pteridophyta	Leptosporangiopsida	Polypodiales	Dennstaedtiaceae	Microlepia
Microlepia chishuiensis	Pteridophyta	Leptosporangiopsida	Polypodiales	Dennstaedtiaceae	Microlepia
Microlepia chrysocarpa	Pteridophyta	Leptosporangiopsida	Polypodiales	Dennstaedtiaceae	Microlepia
Microlepia crassa	Pteridophyta	Leptosporangiopsida	Polypodiales	Dennstaedtiaceae	Microlepia
Microlepia crenata	Pteridophyta	Leptosporangiopsida	Polypodiales	Dennstaedtiaceae	Microlepia
Microlepia critica	Pteridophyta	Leptosporangiopsida	Polypodiales	Dennstaedtiaceae	Microlepia
Microlepia firma	Pteridophyta	Leptosporangiopsida	Polypodiales	Dennstaedtiaceae	Microlepia
Microlepia formosana	Pteridophyta	Leptosporangiopsida	Polypodiales	Dennstaedtiaceae	Microlepia
Microlepia ganlanbaensis	Pteridophyta	Leptosporangiopsida	Polypodiales	Dennstaedtiaceae	Microlepia
Microlepia gigantea	Pteridophyta	Leptosporangiopsida	Polypodiales	Dennstaedtiaceae	Microlepia
Microlepia glabra	Pteridophyta	Leptosporangiopsida	Polypodiales	Dennstaedtiaceae	Microlepia
Microlepia hainanensis	Pteridophyta	Leptosporangiopsida	Polypodiales	Dennstaedtiaceae	Microlepia
Microlepia hancei	Pteridophyta	Leptosporangiopsida	Polypodiales	Dennstaedtiaceae	Microlepia
Microlepia herbacea	Pteridophyta	Leptosporangiopsida	Polypodiales	Dennstaedtiaceae	Microlepia
Microlepia hirtiindusiata	Pteridophyta	Leptosporangiopsida	Polypodiales	Dennstaedtiaceae	Microlepia
Microlepia hispida	Pteridophyta	Leptosporangiopsida	Polypodiales	Dennstaedtiaceae	Microlepia
Microlepia hookeriana	Pteridophyta	Leptosporangiopsida	Polypodiales	Dennstaedtiaceae	Microlepia
Microlepia intermedia	Pteridophyta	Leptosporangiopsida	Polypodiales	Dennstaedtiaceae	Microlepia
Microlepia khasiyana	Pteridophyta	Leptosporangiopsida	Polypodiales	Dennstaedtiaceae	Microlepia
Microlepia krameri	Pteridophyta	Leptosporangiopsida	Polypodiales	Dennstaedtiaceae	Microlepia
Microlepia kurzii	Pteridophyta	Leptosporangiopsida	Polypodiales	Dennstaedtiaceae	Microlepia
Microlepia lipingensis	Pteridophyta	Leptosporangiopsida	Polypodiales	Dennstaedtiaceae	Microlepia
Microlepia lofoushanensis	Pteridophyta	Leptosporangiopsida	Polypodiales	Dennstaedtiaceae	Microlepia
Microlepia marginata	Pteridophyta	Leptosporangiopsida	Polypodiales	Dennstaedtiaceae	Microlepia
Microlepia matthewii	Pteridophyta	Leptosporangiopsida	Polypodiales	Dennstaedtiaceae	Microlepia
Microlepia medogensis	Pteridophyta	Leptosporangiopsida	Polypodiales	Dennstaedtiaceae	Microlepia
Microlepia membranacea	Pteridophyta	Leptosporangiopsida	Polypodiales	Dennstaedtiaceae	Microlepia
Microlepia modesta	Pteridophyta	Leptosporangiopsida	Polypodiales	Dennstaedtiaceae	Microlepia
Microlepia obtusiloba	Pteridophyta	Leptosporangiopsida	Polypodiales	Dennstaedtiaceae	Microlepia
Microlepia omeiensis	Pteridophyta	Leptosporangiopsida	Polypodiales	Dennstaedtiaceae	Microlepia
Microlepia pallida	Pteridophyta	Leptosporangiopsida	Polypodiales	Dennstaedtiaceae	Microlepia
Microlepia pilosissima	Pteridophyta	Leptosporangiopsida	Polypodiales	Dennstaedtiaceae	Microlepia
Microlepia pilosula	Pteridophyta	Leptosporangiopsida	Polypodiales	Dennstaedtiaceae	Microlepia
Microlepia platyphylla	Pteridophyta	Leptosporangiopsida	Polypodiales	Dennstaedtiaceae	Microlepia
Microlepia pseudostrigosa	Pteridophyta	Leptosporangiopsida	Polypodiales	Dennstaedtiaceae	Microlepia
Microlepia rhomboidea	Pteridophyta	Leptosporangiopsida	Polypodiales	Dennstaedtiaceae	Microlepia
Microlepia scyphoformis	Pteridophyta	Leptosporangiopsida	Polypodiales	Dennstaedtiaceae	Microlepia
Microlepia speluncae	Pteridophyta	Leptosporangiopsida	Polypodiales	Dennstaedtiaceae	Microlepia
Microlepia strigosa	Pteridophyta	Leptosporangiopsida	Polypodiales	Dennstaedtiaceae	Microlepia
Microlepia subspeluncae	Pteridophyta	Leptosporangiopsida	Polypodiales	Dennstaedtiaceae	Microlepia
Microlepia substrigosa	Pteridophyta	Leptosporangiopsida	Polypodiales	Dennstaedtiaceae	Microlepia
Microlepia subtrichosticha	Pteridophyta	Leptosporangiopsida	Polypodiales	Dennstaedtiaceae	Microlepia
Microlepia szechuanica	Pteridophyta	Leptosporangiopsida	Polypodiales	Dennstaedtiaceae	Microlepia
Microlepia taiwaniana	Pteridophyta	Leptosporangiopsida	Polypodiales	Dennstaedtiaceae	Microlepia
Microlepia tenella	Pteridophyta	Leptosporangiopsida	Polypodiales	Dennstaedtiaceae	Microlepia
Microlepia tenera	Pteridophyta	Leptosporangiopsida	Polypodiales	Dennstaedtiaceae	Microlepia
Microlepia trapeziformis	Pteridophyta	Leptosporangiopsida	Polypodiales	Dennstaedtiaceae	Microlepia
Microlepia trichocarpa	Pteridophyta	Leptosporangiopsida	Polypodiales	Dennstaedtiaceae	Microlepia
Microlepia tripinnata	Pteridophyta	Leptosporangiopsida	Polypodiales	Dennstaedtiaceae	Microlepia
Microlepia villosa	Pteridophyta	Leptosporangiopsida	Polypodiales	Dennstaedtiaceae	Microlepia
Microlepia wentongensis	Pteridophyta	Leptosporangiopsida	Polypodiales	Dennstaedtiaceae	Microlepia
Lindsaea austrosinica	Pteridophyta	Leptosporangiopsida	Polypodiales	Lindsaeaceae	Lindsaea
Lindsaea chienii	Pteridophyta	Leptosporangiopsida	Polypodiales	Lindsaeaceae	Lindsaea
Lindsaea chingii	Pteridophyta	Leptosporangiopsida	Polypodiales	Lindsaeaceae	Lindsaea
Lindsaea cultrata	Pteridophyta	Leptosporangiopsida	Polypodiales	Lindsaeaceae	Lindsaea
Lindsaea eberhardtii	Pteridophyta	Leptosporangiopsida	Polypodiales	Lindsaeaceae	Lindsaea
Lindsaea ensifolia	Pteridophyta	Leptosporangiopsida	Polypodiales	Lindsaeaceae	Lindsaea
Lindsaea heterophylla	Pteridophyta	Leptosporangiopsida	Polypodiales	Lindsaeaceae	Lindsaea
Lindsaea javanensis	Pteridophyta	Leptosporangiopsida	Polypodiales	Lindsaeaceae	Lindsaea
Lindsaea kawabatae	Pteridophyta	Leptosporangiopsida	Polypodiales	Lindsaeaceae	Lindsaea
Lindsaea liankwangensis	Pteridophyta	Leptosporangiopsida	Polypodiales	Lindsaeaceae	Lindsaea
Lindsaea longipetiolata	Pteridophyta	Leptosporangiopsida	Polypodiales	Lindsaeaceae	Lindsaea
Lindsaea lucida	Pteridophyta	Leptosporangiopsida	Polypodiales	Lindsaeaceae	Lindsaea
Lindsaea merrillii	Pteridophyta	Leptosporangiopsida	Polypodiales	Lindsaeaceae	Lindsaea
Lindsaea odorata	Pteridophyta	Leptosporangiopsida	Polypodiales	Lindsaeaceae	Lindsaea
Lindsaea orbiculata	Pteridophyta	Leptosporangiopsida	Polypodiales	Lindsaeaceae	Lindsaea
Sphenomeris biflora	Pteridophyta	Leptosporangiopsida	Polypodiales	Lindsaeaceae	Sphenomeris
Sphenomeris chinensis	Pteridophyta	Leptosporangiopsida	Polypodiales	Lindsaeaceae	Sphenomeris
Tapeinidium gracile	Pteridophyta	Leptosporangiopsida	Polypodiales	Lindsaeaceae	Tapeinidium
Tapeinidium pinnatum	Pteridophyta	Leptosporangiopsida	Polypodiales	Lindsaeaceae	Tapeinidium
Taenitis blechnoides	Pteridophyta	Leptosporangiopsida	Polypodiales	Taenitidaceae	Taenitis
Hypolepis alte-gracillima	Pteridophyta	Leptosporangiopsida	Polypodiales	Hypolepidaceae	Hypolepis
Hypolepis gigantea	Pteridophyta	Leptosporangiopsida	Polypodiales	Hypolepidaceae	Hypolepis
Hypolepis glandulopilosa	Pteridophyta	Leptosporangiopsida	Polypodiales	Hypolepidaceae	Hypolepis
Hypolepis punctata	Pteridophyta	Leptosporangiopsida	Polypodiales	Hypolepidaceae	Hypolepis
Hypolepis robusta	Pteridophyta	Leptosporangiopsida	Polypodiales	Hypolepidaceae	Hypolepis
Paesia taiwanensis	Pteridophyta	Leptosporangiopsida	Polypodiales	Pteridiaceae	Paesia
Pteridium esculentum	Pteridophyta	Leptosporangiopsida	Polypodiales	Pteridiaceae	Pteridium
Pteridium falcatum	Pteridophyta	Leptosporangiopsida	Polypodiales	Pteridiaceae	Pteridium
Pteridium revolutum	Pteridophyta	Leptosporangiopsida	Polypodiales	Pteridiaceae	Pteridium
Histiopteris incisa	Pteridophyta	Leptosporangiopsida	Polypodiales	Pteridaceae	Histiopteris
Pteris actiniopteroides	Pteridophyta	Leptosporangiopsida	Polypodiales	Pteridaceae	Pteris
Pteris amoena	Pteridophyta	Leptosporangiopsida	Polypodiales	Pteridaceae	Pteris
Pteris angustipinna	Pteridophyta	Leptosporangiopsida	Polypodiales	Pteridaceae	Pteris
Pteris angustipinnula	Pteridophyta	Leptosporangiopsida	Polypodiales	Pteridaceae	Pteris
Pteris aspericaulis	Pteridophyta	Leptosporangiopsida	Polypodiales	Pteridaceae	Pteris
Pteris austrosinica	Pteridophyta	Leptosporangiopsida	Polypodiales	Pteridaceae	Pteris
Pteris baksaensis	Pteridophyta	Leptosporangiopsida	Polypodiales	Pteridaceae	Pteris
Pteris bella	Pteridophyta	Leptosporangiopsida	Polypodiales	Pteridaceae	Pteris
Pteris biaurita	Pteridophyta	Leptosporangiopsida	Polypodiales	Pteridaceae	Pteris
Pteris bomiensis	Pteridophyta	Leptosporangiopsida	Polypodiales	Pteridaceae	Pteris
Pteris cadieri	Pteridophyta	Leptosporangiopsida	Polypodiales	Pteridaceae	Pteris
Pteris confertinervia	Pteridophyta	Leptosporangiopsida	Polypodiales	Pteridaceae	Pteris
Pteris crassiuscula	Pteridophyta	Leptosporangiopsida	Polypodiales	Pteridaceae	Pteris
Pteris cryptogrammoides	Pteridophyta	Leptosporangiopsida	Polypodiales	Pteridaceae	Pteris
Pteris dactylina	Pteridophyta	Leptosporangiopsida	Polypodiales	Pteridaceae	Pteris
Pteris dangiana	Pteridophyta	Leptosporangiopsida	Polypodiales	Pteridaceae	Pteris
Pteris decrescens	Pteridophyta	Leptosporangiopsida	Polypodiales	Pteridaceae	Pteris
Pteris deltodon	Pteridophyta	Leptosporangiopsida	Polypodiales	Pteridaceae	Pteris
Pteris dispar	Pteridophyta	Leptosporangiopsida	Polypodiales	Pteridaceae	Pteris
Pteris dissitifolia	Pteridophyta	Leptosporangiopsida	Polypodiales	Pteridaceae	Pteris
Pteris ensiformis	Pteridophyta	Leptosporangiopsida	Polypodiales	Pteridaceae	Pteris
Pteris esquirolii	Pteridophyta	Leptosporangiopsida	Polypodiales	Pteridaceae	Pteris
Pteris excelsa	Pteridophyta	Leptosporangiopsida	Polypodiales	Pteridaceae	Pteris
Pteris fauriei	Pteridophyta	Leptosporangiopsida	Polypodiales	Pteridaceae	Pteris
Pteris finotii	Pteridophyta	Leptosporangiopsida	Polypodiales	Pteridaceae	Pteris
Pteris formosana	Pteridophyta	Leptosporangiopsida	Polypodiales	Pteridaceae	Pteris
Pteris gallinopes	Pteridophyta	Leptosporangiopsida	Polypodiales	Pteridaceae	Pteris
Pteris gracillima	Pteridophyta	Leptosporangiopsida	Polypodiales	Pteridaceae	Pteris
Pteris grevilleana	Pteridophyta	Leptosporangiopsida	Polypodiales	Pteridaceae	Pteris
Pteris guangdongensis	Pteridophyta	Leptosporangiopsida	Polypodiales	Pteridaceae	Pteris
Pteris guizhouensis	Pteridophyta	Leptosporangiopsida	Polypodiales	Pteridaceae	Pteris
Pteris henryi	Pteridophyta	Leptosporangiopsida	Polypodiales	Pteridaceae	Pteris
Pteris heteromorpha	Pteridophyta	Leptosporangiopsida	Polypodiales	Pteridaceae	Pteris
Pteris hui	Pteridophyta	Leptosporangiopsida	Polypodiales	Pteridaceae	Pteris
Pteris insignis	Pteridophyta	Leptosporangiopsida	Polypodiales	Pteridaceae	Pteris
Pteris kidoi	Pteridophyta	Leptosporangiopsida	Polypodiales	Pteridaceae	Pteris
Pteris kiuschiuensis	Pteridophyta	Leptosporangiopsida	Polypodiales	Pteridaceae	Pteris
Pteris laurisilvicola	Pteridophyta	Leptosporangiopsida	Polypodiales	Pteridaceae	Pteris
Pteris libonsis	Pteridophyta	Leptosporangiopsida	Polypodiales	Pteridaceae	Pteris
Pteris linearis	Pteridophyta	Leptosporangiopsida	Polypodiales	Pteridaceae	Pteris
Pteris longipes	Pteridophyta	Leptosporangiopsida	Polypodiales	Pteridaceae	Pteris
Pteris longipinna	Pteridophyta	Leptosporangiopsida	Polypodiales	Pteridaceae	Pteris
Pteris longipinnula	Pteridophyta	Leptosporangiopsida	Polypodiales	Pteridaceae	Pteris
Pteris maclurei	Pteridophyta	Leptosporangiopsida	Polypodiales	Pteridaceae	Pteris
Pteris maclurioides	Pteridophyta	Leptosporangiopsida	Polypodiales	Pteridaceae	Pteris
Pteris medogensis	Pteridophyta	Leptosporangiopsida	Polypodiales	Pteridaceae	Pteris
Pteris morii	Pteridophyta	Leptosporangiopsida	Polypodiales	Pteridaceae	Pteris
Pteris multifida	Pteridophyta	Leptosporangiopsida	Polypodiales	Pteridaceae	Pteris
Pteris nipponica	Pteridophyta	Leptosporangiopsida	Polypodiales	Pteridaceae	Pteris
Pteris obtusiloba	Pteridophyta	Leptosporangiopsida	Polypodiales	Pteridaceae	Pteris
Pteris occidentali-sinica	Pteridophyta	Leptosporangiopsida	Polypodiales	Pteridaceae	Pteris
Pteris oshimensis	Pteridophyta	Leptosporangiopsida	Polypodiales	Pteridaceae	Pteris
Pteris paucipinnula	Pteridophyta	Leptosporangiopsida	Polypodiales	Pteridaceae	Pteris
Pteris plumbea	Pteridophyta	Leptosporangiopsida	Polypodiales	Pteridaceae	Pteris
Pteris pseudodactylina	Pteridophyta	Leptosporangiopsida	Polypodiales	Pteridaceae	Pteris
Pteris pseudopellucida	Pteridophyta	Leptosporangiopsida	Polypodiales	Pteridaceae	Pteris
Pteris puberula	Pteridophyta	Leptosporangiopsida	Polypodiales	Pteridaceae	Pteris
Pteris quadristipitis	Pteridophyta	Leptosporangiopsida	Polypodiales	Pteridaceae	Pteris
Pteris quinquefoliata	Pteridophyta	Leptosporangiopsida	Polypodiales	Pteridaceae	Pteris
Pteris rufopilosa	Pteridophyta	Leptosporangiopsida	Polypodiales	Pteridaceae	Pteris
Pteris ryukyuensis	Pteridophyta	Leptosporangiopsida	Polypodiales	Pteridaceae	Pteris
Pteris sanduensis	Pteridophyta	Leptosporangiopsida	Polypodiales	Pteridaceae	Pteris
Pteris scabristipes	Pteridophyta	Leptosporangiopsida	Polypodiales	Pteridaceae	Pteris
Pteris semipinnata	Pteridophyta	Leptosporangiopsida	Polypodiales	Pteridaceae	Pteris
Pteris setulosocostulata	Pteridophyta	Leptosporangiopsida	Polypodiales	Pteridaceae	Pteris
Pteris shimianensis	Pteridophyta	Leptosporangiopsida	Polypodiales	Pteridaceae	Pteris
Pteris sichuanensis	Pteridophyta	Leptosporangiopsida	Polypodiales	Pteridaceae	Pteris
Pteris sinensis	Pteridophyta	Leptosporangiopsida	Polypodiales	Pteridaceae	Pteris
Pteris splendida	Pteridophyta	Leptosporangiopsida	Polypodiales	Pteridaceae	Pteris
Pteris stenophylla	Pteridophyta	Leptosporangiopsida	Polypodiales	Pteridaceae	Pteris
Pteris subquinata	Pteridophyta	Leptosporangiopsida	Polypodiales	Pteridaceae	Pteris
Pteris taiwanensis	Pteridophyta	Leptosporangiopsida	Polypodiales	Pteridaceae	Pteris
Pteris tibetica	Pteridophyta	Leptosporangiopsida	Polypodiales	Pteridaceae	Pteris
Pteris tripartita	Pteridophyta	Leptosporangiopsida	Polypodiales	Pteridaceae	Pteris
Pteris undulatipinna	Pteridophyta	Leptosporangiopsida	Polypodiales	Pteridaceae	Pteris
Pteris venusta	Pteridophyta	Leptosporangiopsida	Polypodiales	Pteridaceae	Pteris
Pteris viridissima	Pteridophyta	Leptosporangiopsida	Polypodiales	Pteridaceae	Pteris
Pteris vittata	Pteridophyta	Leptosporangiopsida	Polypodiales	Pteridaceae	Pteris
Pteris wallichiana	Pteridophyta	Leptosporangiopsida	Polypodiales	Pteridaceae	Pteris
Pteris wangiana	Pteridophyta	Leptosporangiopsida	Polypodiales	Pteridaceae	Pteris
Pteris wulaiensis	Pteridophyta	Leptosporangiopsida	Polypodiales	Pteridaceae	Pteris
Pteris xichouensis	Pteridophyta	Leptosporangiopsida	Polypodiales	Pteridaceae	Pteris
Stenochlaena palustris	Pteridophyta	Leptosporangiopsida	Polypodiales	Stenochlaenaceae	Stenochlaena
Aleuritopteris albomarginata	Pteridophyta	Leptosporangiopsida	Polypodiales	Sinopteridaceae	Aleuritopteris
Aleuritopteris anceps	Pteridophyta	Leptosporangiopsida	Polypodiales	Sinopteridaceae	Aleuritopteris
Aleuritopteris argentea	Pteridophyta	Leptosporangiopsida	Polypodiales	Sinopteridaceae	Aleuritopteris
Aleuritopteris chrysophylla	Pteridophyta	Leptosporangiopsida	Polypodiales	Sinopteridaceae	Aleuritopteris
Aleuritopteris dalhousiae	Pteridophyta	Leptosporangiopsida	Polypodiales	Sinopteridaceae	Aleuritopteris
Aleuritopteris doniana	Pteridophyta	Leptosporangiopsida	Polypodiales	Sinopteridaceae	Aleuritopteris
Aleuritopteris dubia	Pteridophyta	Leptosporangiopsida	Polypodiales	Sinopteridaceae	Aleuritopteris
Aleuritopteris duclouxii	Pteridophyta	Leptosporangiopsida	Polypodiales	Sinopteridaceae	Aleuritopteris
Aleuritopteris duthiei	Pteridophyta	Leptosporangiopsida	Polypodiales	Sinopteridaceae	Aleuritopteris
Aleuritopteris ebenipes	Pteridophyta	Leptosporangiopsida	Polypodiales	Sinopteridaceae	Aleuritopteris
Aleuritopteris formosana	Pteridophyta	Leptosporangiopsida	Polypodiales	Sinopteridaceae	Aleuritopteris
Aleuritopteris gongshanensis	Pteridophyta	Leptosporangiopsida	Polypodiales	Sinopteridaceae	Aleuritopteris
Aleuritopteris grisea	Pteridophyta	Leptosporangiopsida	Polypodiales	Sinopteridaceae	Aleuritopteris
Aleuritopteris krameri	Pteridophyta	Leptosporangiopsida	Polypodiales	Sinopteridaceae	Aleuritopteris
Aleuritopteris kuhnii	Pteridophyta	Leptosporangiopsida	Polypodiales	Sinopteridaceae	Aleuritopteris
Aleuritopteris likiangensis	Pteridophyta	Leptosporangiopsida	Polypodiales	Sinopteridaceae	Aleuritopteris
Aleuritopteris niphobola	Pteridophyta	Leptosporangiopsida	Polypodiales	Sinopteridaceae	Aleuritopteris
Aleuritopteris pygmaea	Pteridophyta	Leptosporangiopsida	Polypodiales	Sinopteridaceae	Aleuritopteris
Aleuritopteris qiangguiensis	Pteridophyta	Leptosporangiopsida	Polypodiales	Sinopteridaceae	Aleuritopteris
Aleuritopteris rosulata	Pteridophyta	Leptosporangiopsida	Polypodiales	Sinopteridaceae	Aleuritopteris
Aleuritopteris rufa	Pteridophyta	Leptosporangiopsida	Polypodiales	Sinopteridaceae	Aleuritopteris
Aleuritopteris sichouensis	Pteridophyta	Leptosporangiopsida	Polypodiales	Sinopteridaceae	Aleuritopteris
Aleuritopteris speciosa	Pteridophyta	Leptosporangiopsida	Polypodiales	Sinopteridaceae	Aleuritopteris
Aleuritopteris squamosa	Pteridophyta	Leptosporangiopsida	Polypodiales	Sinopteridaceae	Aleuritopteris
Aleuritopteris subvillosa	Pteridophyta	Leptosporangiopsida	Polypodiales	Sinopteridaceae	Aleuritopteris
Aleuritopteris tamburii	Pteridophyta	Leptosporangiopsida	Polypodiales	Sinopteridaceae	Aleuritopteris
Aleuritopteris veitchii	Pteridophyta	Leptosporangiopsida	Polypodiales	Sinopteridaceae	Aleuritopteris
Aleuritopteris yalungensis	Pteridophyta	Leptosporangiopsida	Polypodiales	Sinopteridaceae	Aleuritopteris
Anogramma leptophylla	Pteridophyta	Leptosporangiopsida	Polypodiales	Sinopteridaceae	Anogramma
Anogramma microphylla	Pteridophyta	Leptosporangiopsida	Polypodiales	Sinopteridaceae	Anogramma
Cheilosoria belangeri	Pteridophyta	Leptosporangiopsida	Polypodiales	Sinopteridaceae	Cheilosoria
Cheilosoria chusana	Pteridophyta	Leptosporangiopsida	Polypodiales	Sinopteridaceae	Cheilosoria
Cheilosoria fragilis	Pteridophyta	Leptosporangiopsida	Polypodiales	Sinopteridaceae	Cheilosoria
Cheilosoria hancockii	Pteridophyta	Leptosporangiopsida	Polypodiales	Sinopteridaceae	Cheilosoria
Cheilosoria insignis	Pteridophyta	Leptosporangiopsida	Polypodiales	Sinopteridaceae	Cheilosoria
Cheilosoria mysurensis	Pteridophyta	Leptosporangiopsida	Polypodiales	Sinopteridaceae	Cheilosoria
Cheilosoria patula	Pteridophyta	Leptosporangiopsida	Polypodiales	Sinopteridaceae	Cheilosoria
Cheilosoria tenuifolia	Pteridophyta	Leptosporangiopsida	Polypodiales	Sinopteridaceae	Cheilosoria
Cryptogramma brunoniana	Pteridophyta	Leptosporangiopsida	Polypodiales	Sinopteridaceae	Cryptogramma
Cryptogramma stelleri	Pteridophyta	Leptosporangiopsida	Polypodiales	Sinopteridaceae	Cryptogramma
Doryopteris concolor	Pteridophyta	Leptosporangiopsida	Polypodiales	Sinopteridaceae	Doryopteris
Doryopteris ludens	Pteridophyta	Leptosporangiopsida	Polypodiales	Sinopteridaceae	Doryopteris
Notholaena chinensis	Pteridophyta	Leptosporangiopsida	Polypodiales	Sinopteridaceae	Notholaena
Notholaena hirsuta	Pteridophyta	Leptosporangiopsida	Polypodiales	Sinopteridaceae	Notholaena
Onychium angustifrons	Pteridophyta	Leptosporangiopsida	Polypodiales	Sinopteridaceae	Onychium
Onychium contiguum	Pteridophyta	Leptosporangiopsida	Polypodiales	Sinopteridaceae	Onychium
Onychium dulongjiangense	Pteridophyta	Leptosporangiopsida	Polypodiales	Sinopteridaceae	Onychium
Onychium intermedia	Pteridophyta	Leptosporangiopsida	Polypodiales	Sinopteridaceae	Onychium
Onychium japonicum	Pteridophyta	Leptosporangiopsida	Polypodiales	Sinopteridaceae	Onychium
Onychium moupinense	Pteridophyta	Leptosporangiopsida	Polypodiales	Sinopteridaceae	Onychium
Onychium plumosum	Pteridophyta	Leptosporangiopsida	Polypodiales	Sinopteridaceae	Onychium
Onychium siliculosum	Pteridophyta	Leptosporangiopsida	Polypodiales	Sinopteridaceae	Onychium
Onychium tenuifrons	Pteridophyta	Leptosporangiopsida	Polypodiales	Sinopteridaceae	Onychium
Onychium tibeticum	Pteridophyta	Leptosporangiopsida	Polypodiales	Sinopteridaceae	Onychium
Pellaea connectens	Pteridophyta	Leptosporangiopsida	Polypodiales	Sinopteridaceae	Pellaea
Pellaea hastata	Pteridophyta	Leptosporangiopsida	Polypodiales	Sinopteridaceae	Pellaea
Pellaea mairei	Pteridophyta	Leptosporangiopsida	Polypodiales	Sinopteridaceae	Pellaea
Pellaea nitidula	Pteridophyta	Leptosporangiopsida	Polypodiales	Sinopteridaceae	Pellaea
Pellaea patula	Pteridophyta	Leptosporangiopsida	Polypodiales	Sinopteridaceae	Pellaea
Pellaea paupercula	Pteridophyta	Leptosporangiopsida	Polypodiales	Sinopteridaceae	Pellaea
Pellaea smithii	Pteridophyta	Leptosporangiopsida	Polypodiales	Sinopteridaceae	Pellaea
Pellaea straminea	Pteridophyta	Leptosporangiopsida	Polypodiales	Sinopteridaceae	Pellaea
Pellaea trichophylla	Pteridophyta	Leptosporangiopsida	Polypodiales	Sinopteridaceae	Pellaea
Pellaea yunnanensis	Pteridophyta	Leptosporangiopsida	Polypodiales	Sinopteridaceae	Pellaea
Sinopteris albofusca	Pteridophyta	Leptosporangiopsida	Polypodiales	Sinopteridaceae	Sinopteris
Sinopteris grevilleoides	Pteridophyta	Leptosporangiopsida	Polypodiales	Sinopteridaceae	Sinopteris
Adiantum bonatianum	Pteridophyta	Leptosporangiopsida	Polypodiales	Adiantaceae	Adiantum
Adiantum breviserratum	Pteridophyta	Leptosporangiopsida	Polypodiales	Adiantaceae	Adiantum
Adiantum capillus-junonis	Pteridophyta	Leptosporangiopsida	Polypodiales	Adiantaceae	Adiantum
Adiantum capillus-veneris	Pteridophyta	Leptosporangiopsida	Polypodiales	Adiantaceae	Adiantum
Adiantum caudatum	Pteridophyta	Leptosporangiopsida	Polypodiales	Adiantaceae	Adiantum
Adiantum chienii	Pteridophyta	Leptosporangiopsida	Polypodiales	Adiantaceae	Adiantum
Adiantum davidii	Pteridophyta	Leptosporangiopsida	Polypodiales	Adiantaceae	Adiantum
Adiantum diaphanum	Pteridophyta	Leptosporangiopsida	Polypodiales	Adiantaceae	Adiantum
Adiantum edentulum	Pteridophyta	Leptosporangiopsida	Polypodiales	Adiantaceae	Adiantum
Adiantum edgeworthii	Pteridophyta	Leptosporangiopsida	Polypodiales	Adiantaceae	Adiantum
Adiantum erythrochlamys	Pteridophyta	Leptosporangiopsida	Polypodiales	Adiantaceae	Adiantum
Adiantum fengianum	Pteridophyta	Leptosporangiopsida	Polypodiales	Adiantaceae	Adiantum
Adiantum fimbriatum	Pteridophyta	Leptosporangiopsida	Polypodiales	Adiantaceae	Adiantum
Adiantum flabellulatum	Pteridophyta	Leptosporangiopsida	Polypodiales	Adiantaceae	Adiantum
Adiantum formosanum	Pteridophyta	Leptosporangiopsida	Polypodiales	Adiantaceae	Adiantum
Adiantum gravesii	Pteridophyta	Leptosporangiopsida	Polypodiales	Adiantaceae	Adiantum
Adiantum induratum	Pteridophyta	Leptosporangiopsida	Polypodiales	Adiantaceae	Adiantum
Adiantum juxtapositum	Pteridophyta	Leptosporangiopsida	Polypodiales	Adiantaceae	Adiantum
Adiantum lianxianense	Pteridophyta	Leptosporangiopsida	Polypodiales	Adiantaceae	Adiantum
Adiantum malesianum	Pteridophyta	Leptosporangiopsida	Polypodiales	Adiantaceae	Adiantum
Adiantum mariesii	Pteridophyta	Leptosporangiopsida	Polypodiales	Adiantaceae	Adiantum
Adiantum menglianense	Pteridophyta	Leptosporangiopsida	Polypodiales	Adiantaceae	Adiantum
Adiantum monochlamys	Pteridophyta	Leptosporangiopsida	Polypodiales	Adiantaceae	Adiantum
Adiantum myriosorum	Pteridophyta	Leptosporangiopsida	Polypodiales	Adiantaceae	Adiantum
Adiantum pedatum	Pteridophyta	Leptosporangiopsida	Polypodiales	Adiantaceae	Adiantum
Adiantum philippense	Pteridophyta	Leptosporangiopsida	Polypodiales	Adiantaceae	Adiantum
Adiantum pubescens	Pteridophyta	Leptosporangiopsida	Polypodiales	Adiantaceae	Adiantum
Adiantum roborowskii	Pteridophyta	Leptosporangiopsida	Polypodiales	Adiantaceae	Adiantum
Adiantum sinicum	Pteridophyta	Leptosporangiopsida	Polypodiales	Adiantaceae	Adiantum
Adiantum soboliferum	Pteridophyta	Leptosporangiopsida	Polypodiales	Adiantaceae	Adiantum
Adiantum tibeticum	Pteridophyta	Leptosporangiopsida	Polypodiales	Adiantaceae	Adiantum
Adiantum venustum	Pteridophyta	Leptosporangiopsida	Polypodiales	Adiantaceae	Adiantum
Ceratopteris pteridoides	Pteridophyta	Leptosporangiopsida	Polypodiales	Parkeriaceae	Ceratopteris
Ceratopteris thalictroides	Pteridophyta	Leptosporangiopsida	Polypodiales	Parkeriaceae	Ceratopteris
Coniogramme affinis	Pteridophyta	Leptosporangiopsida	Polypodiales	Hemionitidaceae	Coniogramme
Coniogramme caudiformis	Pteridophyta	Leptosporangiopsida	Polypodiales	Hemionitidaceae	Coniogramme
Coniogramme emeiensis	Pteridophyta	Leptosporangiopsida	Polypodiales	Hemionitidaceae	Coniogramme
Coniogramme falcipinna	Pteridophyta	Leptosporangiopsida	Polypodiales	Hemionitidaceae	Coniogramme
Coniogramme fauriei	Pteridophyta	Leptosporangiopsida	Polypodiales	Hemionitidaceae	Coniogramme
Coniogramme fraxinea	Pteridophyta	Leptosporangiopsida	Polypodiales	Hemionitidaceae	Coniogramme
Coniogramme intermedia	Pteridophyta	Leptosporangiopsida	Polypodiales	Hemionitidaceae	Coniogramme
Coniogramme japonica	Pteridophyta	Leptosporangiopsida	Polypodiales	Hemionitidaceae	Coniogramme
Coniogramme jinggangshanensis	Pteridophyta	Leptosporangiopsida	Polypodiales	Hemionitidaceae	Coniogramme
Coniogramme merrilli	Pteridophyta	Leptosporangiopsida	Polypodiales	Hemionitidaceae	Coniogramme
Coniogramme ovata	Pteridophyta	Leptosporangiopsida	Polypodiales	Hemionitidaceae	Coniogramme
Coniogramme petelotii	Pteridophyta	Leptosporangiopsida	Polypodiales	Hemionitidaceae	Coniogramme
Coniogramme procera	Pteridophyta	Leptosporangiopsida	Polypodiales	Hemionitidaceae	Coniogramme
Coniogramme pubescens	Pteridophyta	Leptosporangiopsida	Polypodiales	Hemionitidaceae	Coniogramme
Coniogramme robusta	Pteridophyta	Leptosporangiopsida	Polypodiales	Hemionitidaceae	Coniogramme
Coniogramme rosthornii	Pteridophyta	Leptosporangiopsida	Polypodiales	Hemionitidaceae	Coniogramme
Coniogramme rubicaulis	Pteridophyta	Leptosporangiopsida	Polypodiales	Hemionitidaceae	Coniogramme
Coniogramme serrulata	Pteridophyta	Leptosporangiopsida	Polypodiales	Hemionitidaceae	Coniogramme
Coniogramme sinensis	Pteridophyta	Leptosporangiopsida	Polypodiales	Hemionitidaceae	Coniogramme
Coniogramme suprapilosa	Pteridophyta	Leptosporangiopsida	Polypodiales	Hemionitidaceae	Coniogramme
Coniogramme venusta	Pteridophyta	Leptosporangiopsida	Polypodiales	Hemionitidaceae	Coniogramme
Coniogramme wilsonii	Pteridophyta	Leptosporangiopsida	Polypodiales	Hemionitidaceae	Coniogramme
Paragymnopteris bipinnata	Pteridophyta	Leptosporangiopsida	Polypodiales	Hemionitidaceae	Paragymnopteris
Paragymnopteris delavayi	Pteridophyta	Leptosporangiopsida	Polypodiales	Hemionitidaceae	Paragymnopteris
Paragymnopteris marantae	Pteridophyta	Leptosporangiopsida	Polypodiales	Hemionitidaceae	Paragymnopteris
Paragymnopteris sargentii	Pteridophyta	Leptosporangiopsida	Polypodiales	Hemionitidaceae	Paragymnopteris
Paragymnopteris vestita	Pteridophyta	Leptosporangiopsida	Polypodiales	Hemionitidaceae	Paragymnopteris
Parahemionitis cordata	Pteridophyta	Leptosporangiopsida	Polypodiales	Hemionitidaceae	Parahemionitis
Pityrogramma calomelanos	Pteridophyta	Leptosporangiopsida	Polypodiales	Hemionitidaceae	Pityrogramma
Antrophyum callifolium	Pteridophyta	Leptosporangiopsida	Polypodiales	Antrophyaceae	Antrophyum
Antrophyum castaneum	Pteridophyta	Leptosporangiopsida	Polypodiales	Antrophyaceae	Antrophyum
Antrophyum coriaceum	Pteridophyta	Leptosporangiopsida	Polypodiales	Antrophyaceae	Antrophyum
Antrophyum formosanum	Pteridophyta	Leptosporangiopsida	Polypodiales	Antrophyaceae	Antrophyum
Antrophyum henryi	Pteridophyta	Leptosporangiopsida	Polypodiales	Antrophyaceae	Antrophyum
Antrophyum obovatum	Pteridophyta	Leptosporangiopsida	Polypodiales	Antrophyaceae	Antrophyum
Antrophyum parvulum	Pteridophyta	Leptosporangiopsida	Polypodiales	Antrophyaceae	Antrophyum
Antrophyum sessilifolium	Pteridophyta	Leptosporangiopsida	Polypodiales	Antrophyaceae	Antrophyum
Antrophyum vittarioides	Pteridophyta	Leptosporangiopsida	Polypodiales	Antrophyaceae	Antrophyum
Haplopteris amboinensis	Pteridophyta	Leptosporangiopsida	Polypodiales	Vittariaceae	Haplopteris
Haplopteris anguste-elongata	Pteridophyta	Leptosporangiopsida	Polypodiales	Vittariaceae	Haplopteris
Haplopteris doniana	Pteridophyta	Leptosporangiopsida	Polypodiales	Vittariaceae	Haplopteris
Haplopteris elongata	Pteridophyta	Leptosporangiopsida	Polypodiales	Vittariaceae	Haplopteris
Haplopteris flexuosa	Pteridophyta	Leptosporangiopsida	Polypodiales	Vittariaceae	Haplopteris
Haplopteris fudzinoi	Pteridophyta	Leptosporangiopsida	Polypodiales	Vittariaceae	Haplopteris
Haplopteris hainanensis	Pteridophyta	Leptosporangiopsida	Polypodiales	Vittariaceae	Haplopteris
Haplopteris himalayensis	Pteridophyta	Leptosporangiopsida	Polypodiales	Vittariaceae	Haplopteris
Haplopteris linearifolia	Pteridophyta	Leptosporangiopsida	Polypodiales	Vittariaceae	Haplopteris
Haplopteris mediosora	Pteridophyta	Leptosporangiopsida	Polypodiales	Vittariaceae	Haplopteris
Haplopteris plurisulcata	Pteridophyta	Leptosporangiopsida	Polypodiales	Vittariaceae	Haplopteris
Haplopteris sikkimensis	Pteridophyta	Leptosporangiopsida	Polypodiales	Vittariaceae	Haplopteris
Haplopteris taeniophylla	Pteridophyta	Leptosporangiopsida	Polypodiales	Vittariaceae	Haplopteris
Monogramma paradoxa	Pteridophyta	Leptosporangiopsida	Polypodiales	Vittariaceae	Monogramma
Vaginularia trichoidea	Pteridophyta	Leptosporangiopsida	Polypodiales	Vittariaceae	Vaginularia
Acystopteris japonica	Pteridophyta	Leptosporangiopsida	Polypodiales	Athyriaceae	Acystopteris
Acystopteris taiwaniana	Pteridophyta	Leptosporangiopsida	Polypodiales	Athyriaceae	Acystopteris
Acystopteris tenuisecta	Pteridophyta	Leptosporangiopsida	Polypodiales	Athyriaceae	Acystopteris
Allantodia alata	Pteridophyta	Leptosporangiopsida	Polypodiales	Athyriaceae	Allantodia
Allantodia amamiana	Pteridophyta	Leptosporangiopsida	Polypodiales	Athyriaceae	Allantodia
Allantodia anshunica	Pteridophyta	Leptosporangiopsida	Polypodiales	Athyriaceae	Allantodia
Allantodia aspera	Pteridophyta	Leptosporangiopsida	Polypodiales	Athyriaceae	Allantodia
Allantodia baishanzuensis	Pteridophyta	Leptosporangiopsida	Polypodiales	Athyriaceae	Allantodia
Allantodia bella	Pteridophyta	Leptosporangiopsida	Polypodiales	Athyriaceae	Allantodia
Allantodia calogramma	Pteridophyta	Leptosporangiopsida	Polypodiales	Athyriaceae	Allantodia
Allantodia calogrammoides	Pteridophyta	Leptosporangiopsida	Polypodiales	Athyriaceae	Allantodia
Allantodia chinensis	Pteridophyta	Leptosporangiopsida	Polypodiales	Athyriaceae	Allantodia
Allantodia contermina	Pteridophyta	Leptosporangiopsida	Polypodiales	Athyriaceae	Allantodia
Allantodia crenata	Pteridophyta	Leptosporangiopsida	Polypodiales	Athyriaceae	Allantodia
Allantodia dilatata	Pteridophyta	Leptosporangiopsida	Polypodiales	Athyriaceae	Allantodia
Allantodia doederleinii	Pteridophyta	Leptosporangiopsida	Polypodiales	Athyriaceae	Allantodia
Allantodia dulongjiangensis	Pteridophyta	Leptosporangiopsida	Polypodiales	Athyriaceae	Allantodia
Allantodia dushanensis	Pteridophyta	Leptosporangiopsida	Polypodiales	Athyriaceae	Allantodia
Allantodia gigantea	Pteridophyta	Leptosporangiopsida	Polypodiales	Athyriaceae	Allantodia
Allantodia glingensis	Pteridophyta	Leptosporangiopsida	Polypodiales	Athyriaceae	Allantodia
Allantodia griffithii	Pteridophyta	Leptosporangiopsida	Polypodiales	Athyriaceae	Allantodia
Allantodia hachijoensis	Pteridophyta	Leptosporangiopsida	Polypodiales	Athyriaceae	Allantodia
Allantodia hainanensis	Pteridophyta	Leptosporangiopsida	Polypodiales	Athyriaceae	Allantodia
Allantodia heterocarpa	Pteridophyta	Leptosporangiopsida	Polypodiales	Athyriaceae	Allantodia
Allantodia himalayensis	Pteridophyta	Leptosporangiopsida	Polypodiales	Athyriaceae	Allantodia
Allantodia hirsutipes	Pteridophyta	Leptosporangiopsida	Polypodiales	Athyriaceae	Allantodia
Allantodia hirtipes	Pteridophyta	Leptosporangiopsida	Polypodiales	Athyriaceae	Allantodia
Allantodia hirtisquama	Pteridophyta	Leptosporangiopsida	Polypodiales	Athyriaceae	Allantodia
Allantodia incompta	Pteridophyta	Leptosporangiopsida	Polypodiales	Athyriaceae	Allantodia
Allantodia jinfoshanicola	Pteridophyta	Leptosporangiopsida	Polypodiales	Athyriaceae	Allantodia
Allantodia jinpingensis	Pteridophyta	Leptosporangiopsida	Polypodiales	Athyriaceae	Allantodia
Allantodia kansuensis	Pteridophyta	Leptosporangiopsida	Polypodiales	Athyriaceae	Allantodia
Allantodia kappanensis	Pteridophyta	Leptosporangiopsida	Polypodiales	Athyriaceae	Allantodia
Allantodia kawakamii	Pteridophyta	Leptosporangiopsida	Polypodiales	Athyriaceae	Allantodia
Allantodia latipinnula	Pteridophyta	Leptosporangiopsida	Polypodiales	Athyriaceae	Allantodia
Allantodia laxifrons	Pteridophyta	Leptosporangiopsida	Polypodiales	Athyriaceae	Allantodia
Allantodia leptophylla	Pteridophyta	Leptosporangiopsida	Polypodiales	Athyriaceae	Allantodia
Allantodia lobulosa	Pteridophyta	Leptosporangiopsida	Polypodiales	Athyriaceae	Allantodia
Allantodia matthewii	Pteridophyta	Leptosporangiopsida	Polypodiales	Athyriaceae	Allantodia
Allantodia maxima	Pteridophyta	Leptosporangiopsida	Polypodiales	Athyriaceae	Allantodia
Allantodia medogensis	Pteridophyta	Leptosporangiopsida	Polypodiales	Athyriaceae	Allantodia
Allantodia megaphylla	Pteridophyta	Leptosporangiopsida	Polypodiales	Athyriaceae	Allantodia
Allantodia metcalfii	Pteridophyta	Leptosporangiopsida	Polypodiales	Athyriaceae	Allantodia
Allantodia metteniana	Pteridophyta	Leptosporangiopsida	Polypodiales	Athyriaceae	Allantodia
Allantodia multicaudata	Pteridophyta	Leptosporangiopsida	Polypodiales	Athyriaceae	Allantodia
Allantodia muricata	Pteridophyta	Leptosporangiopsida	Polypodiales	Athyriaceae	Allantodia
Allantodia nanchuanica	Pteridophyta	Leptosporangiopsida	Polypodiales	Athyriaceae	Allantodia
Allantodia nigrosquamosa	Pteridophyta	Leptosporangiopsida	Polypodiales	Athyriaceae	Allantodia
Allantodia nipponica	Pteridophyta	Leptosporangiopsida	Polypodiales	Athyriaceae	Allantodia
Allantodia okudairai	Pteridophyta	Leptosporangiopsida	Polypodiales	Athyriaceae	Allantodia
Allantodia ovata	Pteridophyta	Leptosporangiopsida	Polypodiales	Athyriaceae	Allantodia
Allantodia petelotii	Pteridophyta	Leptosporangiopsida	Polypodiales	Athyriaceae	Allantodia
Allantodia petri	Pteridophyta	Leptosporangiopsida	Polypodiales	Athyriaceae	Allantodia
Allantodia pinnatifidopinnata	Pteridophyta	Leptosporangiopsida	Polypodiales	Athyriaceae	Allantodia
Allantodia prolixa	Pteridophyta	Leptosporangiopsida	Polypodiales	Athyriaceae	Allantodia
Allantodia pseudosetigera	Pteridophyta	Leptosporangiopsida	Polypodiales	Athyriaceae	Allantodia
Allantodia quadrangulata	Pteridophyta	Leptosporangiopsida	Polypodiales	Athyriaceae	Allantodia
Allantodia siamensis	Pteridophyta	Leptosporangiopsida	Polypodiales	Athyriaceae	Allantodia
Allantodia sikkimensis	Pteridophyta	Leptosporangiopsida	Polypodiales	Athyriaceae	Allantodia
Allantodia similis	Pteridophyta	Leptosporangiopsida	Polypodiales	Athyriaceae	Allantodia
Allantodia spectabilis	Pteridophyta	Leptosporangiopsida	Polypodiales	Athyriaceae	Allantodia
Allantodia squamigera	Pteridophyta	Leptosporangiopsida	Polypodiales	Athyriaceae	Allantodia
Allantodia stenochlamys	Pteridophyta	Leptosporangiopsida	Polypodiales	Athyriaceae	Allantodia
Allantodia subdilatata	Pteridophyta	Leptosporangiopsida	Polypodiales	Athyriaceae	Allantodia
Allantodia subintegra	Pteridophyta	Leptosporangiopsida	Polypodiales	Athyriaceae	Allantodia
Allantodia subspectabilis	Pteridophyta	Leptosporangiopsida	Polypodiales	Athyriaceae	Allantodia
Allantodia succulenta	Pteridophyta	Leptosporangiopsida	Polypodiales	Athyriaceae	Allantodia
Allantodia taquetii	Pteridophyta	Leptosporangiopsida	Polypodiales	Athyriaceae	Allantodia
Allantodia tibetica	Pteridophyta	Leptosporangiopsida	Polypodiales	Athyriaceae	Allantodia
Allantodia uraiensis	Pteridophyta	Leptosporangiopsida	Polypodiales	Athyriaceae	Allantodia
Allantodia virescens	Pteridophyta	Leptosporangiopsida	Polypodiales	Athyriaceae	Allantodia
Allantodia viridescens	Pteridophyta	Leptosporangiopsida	Polypodiales	Athyriaceae	Allantodia
Allantodia viridissima	Pteridophyta	Leptosporangiopsida	Polypodiales	Athyriaceae	Allantodia
Allantodia wangii	Pteridophyta	Leptosporangiopsida	Polypodiales	Athyriaceae	Allantodia
Allantodia wheeleri	Pteridophyta	Leptosporangiopsida	Polypodiales	Athyriaceae	Allantodia
Allantodia wichurae	Pteridophyta	Leptosporangiopsida	Polypodiales	Athyriaceae	Allantodia
Allantodia yaoshanensis	Pteridophyta	Leptosporangiopsida	Polypodiales	Athyriaceae	Allantodia
Anisocampium cumingianum	Pteridophyta	Leptosporangiopsida	Polypodiales	Athyriaceae	Anisocampium
Anisocampium sheareri	Pteridophyta	Leptosporangiopsida	Polypodiales	Athyriaceae	Anisocampium
Athyriopsis abbreviata	Pteridophyta	Leptosporangiopsida	Polypodiales	Athyriaceae	Athyriopsis
Athyriopsis concinna	Pteridophyta	Leptosporangiopsida	Polypodiales	Athyriaceae	Athyriopsis
Athyriopsis conilii	Pteridophyta	Leptosporangiopsida	Polypodiales	Athyriaceae	Athyriopsis
Athyriopsis dickasonii	Pteridophyta	Leptosporangiopsida	Polypodiales	Athyriaceae	Athyriopsis
Athyriopsis dimorphophylla	Pteridophyta	Leptosporangiopsida	Polypodiales	Athyriaceae	Athyriopsis
Athyriopsis erecta	Pteridophyta	Leptosporangiopsida	Polypodiales	Athyriaceae	Athyriopsis
Athyriopsis japonica	Pteridophyta	Leptosporangiopsida	Polypodiales	Athyriaceae	Athyriopsis
Athyriopsis jinfoshanensis	Pteridophyta	Leptosporangiopsida	Polypodiales	Athyriaceae	Athyriopsis
Athyriopsis kiusiana	Pteridophyta	Leptosporangiopsida	Polypodiales	Athyriaceae	Athyriopsis
Athyriopsis longipes	Pteridophyta	Leptosporangiopsida	Polypodiales	Athyriaceae	Athyriopsis
Athyriopsis lushanensis	Pteridophyta	Leptosporangiopsida	Polypodiales	Athyriaceae	Athyriopsis
Athyriopsis minamitanii	Pteridophyta	Leptosporangiopsida	Polypodiales	Athyriaceae	Athyriopsis
Athyriopsis omeiensis	Pteridophyta	Leptosporangiopsida	Polypodiales	Athyriaceae	Athyriopsis
Athyriopsis pachyphylla	Pteridophyta	Leptosporangiopsida	Polypodiales	Athyriaceae	Athyriopsis
Athyriopsis petersenii	Pteridophyta	Leptosporangiopsida	Polypodiales	Athyriaceae	Athyriopsis
Athyriopsis pseudoconilii	Pteridophyta	Leptosporangiopsida	Polypodiales	Athyriaceae	Athyriopsis
Athyriopsis shandongensis	Pteridophyta	Leptosporangiopsida	Polypodiales	Athyriaceae	Athyriopsis
Athyriopsis tomitaroana	Pteridophyta	Leptosporangiopsida	Polypodiales	Athyriaceae	Athyriopsis
Athyrium adpressum	Pteridophyta	Leptosporangiopsida	Polypodiales	Athyriaceae	Athyrium
Athyrium adscendens	Pteridophyta	Leptosporangiopsida	Polypodiales	Athyriaceae	Athyrium
Athyrium anisopterum	Pteridophyta	Leptosporangiopsida	Polypodiales	Athyriaceae	Athyrium
Athyrium araiostegioides	Pteridophyta	Leptosporangiopsida	Polypodiales	Athyriaceae	Athyrium
Athyrium arisanense	Pteridophyta	Leptosporangiopsida	Polypodiales	Athyriaceae	Athyrium
Athyrium attenuatum	Pteridophyta	Leptosporangiopsida	Polypodiales	Athyriaceae	Athyrium
Athyrium auriculatum	Pteridophyta	Leptosporangiopsida	Polypodiales	Athyriaceae	Athyrium
Athyrium baoxingense	Pteridophyta	Leptosporangiopsida	Polypodiales	Athyriaceae	Athyrium
Athyrium bomicola	Pteridophyta	Leptosporangiopsida	Polypodiales	Athyriaceae	Athyrium
Athyrium brevifrons	Pteridophyta	Leptosporangiopsida	Polypodiales	Athyriaceae	Athyrium
Athyrium brevistipes	Pteridophyta	Leptosporangiopsida	Polypodiales	Athyriaceae	Athyrium
Athyrium bucahwangense	Pteridophyta	Leptosporangiopsida	Polypodiales	Athyriaceae	Athyrium
Athyrium chingianum	Pteridophyta	Leptosporangiopsida	Polypodiales	Athyriaceae	Athyrium
Athyrium christensenii	Pteridophyta	Leptosporangiopsida	Polypodiales	Athyriaceae	Athyrium
Athyrium clarkei	Pteridophyta	Leptosporangiopsida	Polypodiales	Athyriaceae	Athyrium
Athyrium clivicola	Pteridophyta	Leptosporangiopsida	Polypodiales	Athyriaceae	Athyrium
Athyrium contingens	Pteridophyta	Leptosporangiopsida	Polypodiales	Athyriaceae	Athyrium
Athyrium costulalisorum	Pteridophyta	Leptosporangiopsida	Polypodiales	Athyriaceae	Athyrium
Athyrium crassipes	Pteridophyta	Leptosporangiopsida	Polypodiales	Athyriaceae	Athyrium
Athyrium cryptogrammoides	Pteridophyta	Leptosporangiopsida	Polypodiales	Athyriaceae	Athyrium
Athyrium cuspidatum	Pteridophyta	Leptosporangiopsida	Polypodiales	Athyriaceae	Athyrium
Athyrium daxianglingense	Pteridophyta	Leptosporangiopsida	Polypodiales	Athyriaceae	Athyrium
Athyrium delavayi	Pteridophyta	Leptosporangiopsida	Polypodiales	Athyriaceae	Athyrium
Athyrium delicatulum	Pteridophyta	Leptosporangiopsida	Polypodiales	Athyriaceae	Athyrium
Athyrium deltoidofrons	Pteridophyta	Leptosporangiopsida	Polypodiales	Athyriaceae	Athyrium
Athyrium densisorum	Pteridophyta	Leptosporangiopsida	Polypodiales	Athyriaceae	Athyrium
Athyrium dentigerum	Pteridophyta	Leptosporangiopsida	Polypodiales	Athyriaceae	Athyrium
Athyrium dentilobum	Pteridophyta	Leptosporangiopsida	Polypodiales	Athyriaceae	Athyrium
Athyrium devolii	Pteridophyta	Leptosporangiopsida	Polypodiales	Athyriaceae	Athyrium
Athyrium dissitifolium	Pteridophyta	Leptosporangiopsida	Polypodiales	Athyriaceae	Athyrium
Athyrium drepanopterum	Pteridophyta	Leptosporangiopsida	Polypodiales	Athyriaceae	Athyrium
Athyrium dubium	Pteridophyta	Leptosporangiopsida	Polypodiales	Athyriaceae	Athyrium
Athyrium dulongicolum	Pteridophyta	Leptosporangiopsida	Polypodiales	Athyriaceae	Athyrium
Athyrium elongatum	Pteridophyta	Leptosporangiopsida	Polypodiales	Athyriaceae	Athyrium
Athyrium epirachis	Pteridophyta	Leptosporangiopsida	Polypodiales	Athyriaceae	Athyrium
Athyrium erythropodum	Pteridophyta	Leptosporangiopsida	Polypodiales	Athyriaceae	Athyrium
Athyrium excelsius	Pteridophyta	Leptosporangiopsida	Polypodiales	Athyriaceae	Athyrium
Athyrium exindusiatum	Pteridophyta	Leptosporangiopsida	Polypodiales	Athyriaceae	Athyrium
Athyrium fallaciosum	Pteridophyta	Leptosporangiopsida	Polypodiales	Athyriaceae	Athyrium
Athyrium fangii	Pteridophyta	Leptosporangiopsida	Polypodiales	Athyriaceae	Athyrium
Athyrium fimbriatum	Pteridophyta	Leptosporangiopsida	Polypodiales	Athyriaceae	Athyrium
Athyrium flabellulatum	Pteridophyta	Leptosporangiopsida	Polypodiales	Athyriaceae	Athyrium
Athyrium guangnanense	Pteridophyta	Leptosporangiopsida	Polypodiales	Athyriaceae	Athyrium
Athyrium hainanense	Pteridophyta	Leptosporangiopsida	Polypodiales	Athyriaceae	Athyrium
Athyrium himalaicum	Pteridophyta	Leptosporangiopsida	Polypodiales	Athyriaceae	Athyrium
Athyrium hirtirachis	Pteridophyta	Leptosporangiopsida	Polypodiales	Athyriaceae	Athyrium
Athyrium hohuanshanense	Pteridophyta	Leptosporangiopsida	Polypodiales	Athyriaceae	Athyrium
Athyrium imbricatum	Pteridophyta	Leptosporangiopsida	Polypodiales	Athyriaceae	Athyrium
Athyrium infrapuberulum	Pteridophyta	Leptosporangiopsida	Polypodiales	Athyriaceae	Athyrium
Athyrium intermixtum	Pteridophyta	Leptosporangiopsida	Polypodiales	Athyriaceae	Athyrium
Athyrium iseanum	Pteridophyta	Leptosporangiopsida	Polypodiales	Athyriaceae	Athyrium
Athyrium kenzo-satakei	Pteridophyta	Leptosporangiopsida	Polypodiales	Athyriaceae	Athyrium
Athyrium kuratae	Pteridophyta	Leptosporangiopsida	Polypodiales	Athyriaceae	Athyrium
Athyrium ludingense	Pteridophyta	Leptosporangiopsida	Polypodiales	Athyriaceae	Athyrium
Athyrium mackinnonii	Pteridophyta	Leptosporangiopsida	Polypodiales	Athyriaceae	Athyrium
Athyrium medogense	Pteridophyta	Leptosporangiopsida	Polypodiales	Athyriaceae	Athyrium
Athyrium mehrae	Pteridophyta	Leptosporangiopsida	Polypodiales	Athyriaceae	Athyrium
Athyrium melanolepis	Pteridophyta	Leptosporangiopsida	Polypodiales	Athyriaceae	Athyrium
Athyrium minimum	Pteridophyta	Leptosporangiopsida	Polypodiales	Athyriaceae	Athyrium
Athyrium nakanoi	Pteridophyta	Leptosporangiopsida	Polypodiales	Athyriaceae	Athyrium
Athyrium nephrodioides	Pteridophyta	Leptosporangiopsida	Polypodiales	Athyriaceae	Athyrium
Athyrium nigripes	Pteridophyta	Leptosporangiopsida	Polypodiales	Athyriaceae	Athyrium
Athyrium niponicum	Pteridophyta	Leptosporangiopsida	Polypodiales	Athyriaceae	Athyrium
Athyrium nyalamense	Pteridophyta	Leptosporangiopsida	Polypodiales	Athyriaceae	Athyrium
Athyrium omeiense	Pteridophyta	Leptosporangiopsida	Polypodiales	Athyriaceae	Athyrium
Athyrium oppositipinnum	Pteridophyta	Leptosporangiopsida	Polypodiales	Athyriaceae	Athyrium
Athyrium otophorum	Pteridophyta	Leptosporangiopsida	Polypodiales	Athyriaceae	Athyrium
Athyrium pachyphyllum	Pteridophyta	Leptosporangiopsida	Polypodiales	Athyriaceae	Athyrium
Athyrium pectinatum	Pteridophyta	Leptosporangiopsida	Polypodiales	Athyriaceae	Athyrium
Athyrium pseudocryptogrammoides	Pteridophyta	Leptosporangiopsida	Polypodiales	Athyriaceae	Athyrium
Athyrium pubicostatum	Pteridophyta	Leptosporangiopsida	Polypodiales	Athyriaceae	Athyrium
Athyrium puncticaule	Pteridophyta	Leptosporangiopsida	Polypodiales	Athyriaceae	Athyrium
Athyrium reflexipinnum	Pteridophyta	Leptosporangiopsida	Polypodiales	Athyriaceae	Athyrium
Athyrium rhachidosorum	Pteridophyta	Leptosporangiopsida	Polypodiales	Athyriaceae	Athyrium
Athyrium roseum	Pteridophyta	Leptosporangiopsida	Polypodiales	Athyriaceae	Athyrium
Athyrium rupicola	Pteridophyta	Leptosporangiopsida	Polypodiales	Athyriaceae	Athyrium
Athyrium schimperi	Pteridophyta	Leptosporangiopsida	Polypodiales	Athyriaceae	Athyrium
Athyrium sericellum	Pteridophyta	Leptosporangiopsida	Polypodiales	Athyriaceae	Athyrium
Athyrium silvicola	Pteridophyta	Leptosporangiopsida	Polypodiales	Athyriaceae	Athyrium
Athyrium sinense	Pteridophyta	Leptosporangiopsida	Polypodiales	Athyriaceae	Athyrium
Athyrium strigillosum	Pteridophyta	Leptosporangiopsida	Polypodiales	Athyriaceae	Athyrium
Athyrium suprapubescense	Pteridophyta	Leptosporangiopsida	Polypodiales	Athyriaceae	Athyrium
Athyrium supraspinescens	Pteridophyta	Leptosporangiopsida	Polypodiales	Athyriaceae	Athyrium
Athyrium tarulakaense	Pteridophyta	Leptosporangiopsida	Polypodiales	Athyriaceae	Athyrium
Athyrium tripinnatum	Pteridophyta	Leptosporangiopsida	Polypodiales	Athyriaceae	Athyrium
Athyrium venulosum	Pteridophyta	Leptosporangiopsida	Polypodiales	Athyriaceae	Athyrium
Athyrium vidalii	Pteridophyta	Leptosporangiopsida	Polypodiales	Athyriaceae	Athyrium
Athyrium viviparum	Pteridophyta	Leptosporangiopsida	Polypodiales	Athyriaceae	Athyrium
Athyrium wallichianum	Pteridophyta	Leptosporangiopsida	Polypodiales	Athyriaceae	Athyrium
Athyrium wangii	Pteridophyta	Leptosporangiopsida	Polypodiales	Athyriaceae	Athyrium
Athyrium wardii	Pteridophyta	Leptosporangiopsida	Polypodiales	Athyriaceae	Athyrium
Athyrium wuliangshanense	Pteridophyta	Leptosporangiopsida	Polypodiales	Athyriaceae	Athyrium
Athyrium yokoscense	Pteridophyta	Leptosporangiopsida	Polypodiales	Athyriaceae	Athyrium
Athyrium yui	Pteridophyta	Leptosporangiopsida	Polypodiales	Athyriaceae	Athyrium
Athyrium zayuense	Pteridophyta	Leptosporangiopsida	Polypodiales	Athyriaceae	Athyrium
Callipteris esculenta	Pteridophyta	Leptosporangiopsida	Polypodiales	Athyriaceae	Callipteris
Callipteris paradoxa	Pteridophyta	Leptosporangiopsida	Polypodiales	Athyriaceae	Callipteris
Cornopteris approximata	Pteridophyta	Leptosporangiopsida	Polypodiales	Athyriaceae	Cornopteris
Cornopteris badia	Pteridophyta	Leptosporangiopsida	Polypodiales	Athyriaceae	Cornopteris
Cornopteris banahaoensis	Pteridophyta	Leptosporangiopsida	Polypodiales	Athyriaceae	Cornopteris
Cornopteris christenseniana	Pteridophyta	Leptosporangiopsida	Polypodiales	Athyriaceae	Cornopteris
Cornopteris crenulatoserrulata	Pteridophyta	Leptosporangiopsida	Polypodiales	Athyriaceae	Cornopteris
Cornopteris decurrenti-alata	Pteridophyta	Leptosporangiopsida	Polypodiales	Athyriaceae	Cornopteris
Cornopteris latibasis	Pteridophyta	Leptosporangiopsida	Polypodiales	Athyriaceae	Cornopteris
Cornopteris latiloba	Pteridophyta	Leptosporangiopsida	Polypodiales	Athyriaceae	Cornopteris
Cornopteris major	Pteridophyta	Leptosporangiopsida	Polypodiales	Athyriaceae	Cornopteris
Cornopteris omeiensis	Pteridophyta	Leptosporangiopsida	Polypodiales	Athyriaceae	Cornopteris
Cornopteris opaca	Pteridophyta	Leptosporangiopsida	Polypodiales	Athyriaceae	Cornopteris
Cornopteris pseudofluvialis	Pteridophyta	Leptosporangiopsida	Polypodiales	Athyriaceae	Cornopteris
Cystoathyrium chinense	Pteridophyta	Leptosporangiopsida	Polypodiales	Athyriaceae	Cystoathyrium
Cystopteris dickieana	Pteridophyta	Leptosporangiopsida	Polypodiales	Athyriaceae	Cystopteris
Cystopteris fragilis	Pteridophyta	Leptosporangiopsida	Polypodiales	Athyriaceae	Cystopteris
Cystopteris guizhouensis	Pteridophyta	Leptosporangiopsida	Polypodiales	Athyriaceae	Cystopteris
Cystopteris kansuana	Pteridophyta	Leptosporangiopsida	Polypodiales	Athyriaceae	Cystopteris
Cystopteris modesta	Pteridophyta	Leptosporangiopsida	Polypodiales	Athyriaceae	Cystopteris
Cystopteris montana	Pteridophyta	Leptosporangiopsida	Polypodiales	Athyriaceae	Cystopteris
Cystopteris moupinensis	Pteridophyta	Leptosporangiopsida	Polypodiales	Athyriaceae	Cystopteris
Cystopteris pellucida	Pteridophyta	Leptosporangiopsida	Polypodiales	Athyriaceae	Cystopteris
Cystopteris sudetica	Pteridophyta	Leptosporangiopsida	Polypodiales	Athyriaceae	Cystopteris
Cystopteris tibetica	Pteridophyta	Leptosporangiopsida	Polypodiales	Athyriaceae	Cystopteris
Dictyodroma formosanum	Pteridophyta	Leptosporangiopsida	Polypodiales	Athyriaceae	Dictyodroma
Dictyodroma hainanensis	Pteridophyta	Leptosporangiopsida	Polypodiales	Athyriaceae	Dictyodroma
Dictyodroma heterophlebium	Pteridophyta	Leptosporangiopsida	Polypodiales	Athyriaceae	Dictyodroma
Dictyodroma yunnanense	Pteridophyta	Leptosporangiopsida	Polypodiales	Athyriaceae	Dictyodroma
Diplaziopsis cavaleriana	Pteridophyta	Leptosporangiopsida	Polypodiales	Athyriaceae	Diplaziopsis
Diplaziopsis javanica	Pteridophyta	Leptosporangiopsida	Polypodiales	Athyriaceae	Diplaziopsis
Diplazium basahense	Pteridophyta	Leptosporangiopsida	Polypodiales	Athyriaceae	Diplazium
Diplazium crassiusculum	Pteridophyta	Leptosporangiopsida	Polypodiales	Athyriaceae	Diplazium
Diplazium donianum	Pteridophyta	Leptosporangiopsida	Polypodiales	Athyriaceae	Diplazium
Diplazium hainanense	Pteridophyta	Leptosporangiopsida	Polypodiales	Athyriaceae	Diplazium
Diplazium maonense	Pteridophyta	Leptosporangiopsida	Polypodiales	Athyriaceae	Diplazium
Diplazium pinfaense	Pteridophyta	Leptosporangiopsida	Polypodiales	Athyriaceae	Diplazium
Diplazium serratifolium	Pteridophyta	Leptosporangiopsida	Polypodiales	Athyriaceae	Diplazium
Diplazium splendens	Pteridophyta	Leptosporangiopsida	Polypodiales	Athyriaceae	Diplazium
Diplazium stenolepis	Pteridophyta	Leptosporangiopsida	Polypodiales	Athyriaceae	Diplazium
Diplazium subsinuatum	Pteridophyta	Leptosporangiopsida	Polypodiales	Athyriaceae	Diplazium
Dryoathyrium boryanum	Pteridophyta	Leptosporangiopsida	Polypodiales	Athyriaceae	Dryoathyrium
Dryoathyrium chinense	Pteridophyta	Leptosporangiopsida	Polypodiales	Athyriaceae	Dryoathyrium
Dryoathyrium confusum	Pteridophyta	Leptosporangiopsida	Polypodiales	Athyriaceae	Dryoathyrium
Dryoathyrium coreanum	Pteridophyta	Leptosporangiopsida	Polypodiales	Athyriaceae	Dryoathyrium
Dryoathyrium edentulum	Pteridophyta	Leptosporangiopsida	Polypodiales	Athyriaceae	Dryoathyrium
Dryoathyrium henryi	Pteridophyta	Leptosporangiopsida	Polypodiales	Athyriaceae	Dryoathyrium
Dryoathyrium okuboanum	Pteridophyta	Leptosporangiopsida	Polypodiales	Athyriaceae	Dryoathyrium
Dryoathyrium pterorachis	Pteridophyta	Leptosporangiopsida	Polypodiales	Athyriaceae	Dryoathyrium
Dryoathyrium setigerum	Pteridophyta	Leptosporangiopsida	Polypodiales	Athyriaceae	Dryoathyrium
Dryoathyrium stenopteron	Pteridophyta	Leptosporangiopsida	Polypodiales	Athyriaceae	Dryoathyrium
Dryoathyrium unifurcatum	Pteridophyta	Leptosporangiopsida	Polypodiales	Athyriaceae	Dryoathyrium
Dryoathyrium viridifrons	Pteridophyta	Leptosporangiopsida	Polypodiales	Athyriaceae	Dryoathyrium
Gymnocarpium dryopteris	Pteridophyta	Leptosporangiopsida	Polypodiales	Athyriaceae	Gymnocarpium
Gymnocarpium oyamense	Pteridophyta	Leptosporangiopsida	Polypodiales	Athyriaceae	Gymnocarpium
Gymnocarpium remote-pinnatum	Pteridophyta	Leptosporangiopsida	Polypodiales	Athyriaceae	Gymnocarpium
Gymnocarpium robertianum	Pteridophyta	Leptosporangiopsida	Polypodiales	Athyriaceae	Gymnocarpium
Lunathyrium acutum	Pteridophyta	Leptosporangiopsida	Polypodiales	Athyriaceae	Lunathyrium
Lunathyrium auriculatum	Pteridophyta	Leptosporangiopsida	Polypodiales	Athyriaceae	Lunathyrium
Lunathyrium brevipinnum	Pteridophyta	Leptosporangiopsida	Polypodiales	Athyriaceae	Lunathyrium
Lunathyrium dolosum	Pteridophyta	Leptosporangiopsida	Polypodiales	Athyriaceae	Lunathyrium
Lunathyrium emeiense	Pteridophyta	Leptosporangiopsida	Polypodiales	Athyriaceae	Lunathyrium
Lunathyrium giraldii	Pteridophyta	Leptosporangiopsida	Polypodiales	Athyriaceae	Lunathyrium
Lunathyrium hirtirachis	Pteridophyta	Leptosporangiopsida	Polypodiales	Athyriaceae	Lunathyrium
Lunathyrium kanghsienense	Pteridophyta	Leptosporangiopsida	Polypodiales	Athyriaceae	Lunathyrium
Lunathyrium liangshanense	Pteridophyta	Leptosporangiopsida	Polypodiales	Athyriaceae	Lunathyrium
Lunathyrium ludingense	Pteridophyta	Leptosporangiopsida	Polypodiales	Athyriaceae	Lunathyrium
Lunathyrium medogense	Pteridophyta	Leptosporangiopsida	Polypodiales	Athyriaceae	Lunathyrium
Lunathyrium nanchuanense	Pteridophyta	Leptosporangiopsida	Polypodiales	Athyriaceae	Lunathyrium
Lunathyrium orientale	Pteridophyta	Leptosporangiopsida	Polypodiales	Athyriaceae	Lunathyrium
Lunathyrium pycnosorum	Pteridophyta	Leptosporangiopsida	Polypodiales	Athyriaceae	Lunathyrium
Lunathyrium shennongense	Pteridophyta	Leptosporangiopsida	Polypodiales	Athyriaceae	Lunathyrium
Lunathyrium sichuanense	Pteridophyta	Leptosporangiopsida	Polypodiales	Athyriaceae	Lunathyrium
Lunathyrium sikkimense	Pteridophyta	Leptosporangiopsida	Polypodiales	Athyriaceae	Lunathyrium
Lunathyrium vegetius	Pteridophyta	Leptosporangiopsida	Polypodiales	Athyriaceae	Lunathyrium
Lunathyrium vermiforme	Pteridophyta	Leptosporangiopsida	Polypodiales	Athyriaceae	Lunathyrium
Lunathyrium wilsonii	Pteridophyta	Leptosporangiopsida	Polypodiales	Athyriaceae	Lunathyrium
Monomelangium dinghushanicum	Pteridophyta	Leptosporangiopsida	Polypodiales	Athyriaceae	Monomelangium
Monomelangium pullingeri	Pteridophyta	Leptosporangiopsida	Polypodiales	Athyriaceae	Monomelangium
Pseudocystopteris atkinsonii	Pteridophyta	Leptosporangiopsida	Polypodiales	Athyriaceae	Pseudocystopteris
Pseudocystopteris atuntzeensis	Pteridophyta	Leptosporangiopsida	Polypodiales	Athyriaceae	Pseudocystopteris
Pseudocystopteris davidii	Pteridophyta	Leptosporangiopsida	Polypodiales	Athyriaceae	Pseudocystopteris
Pseudocystopteris repens	Pteridophyta	Leptosporangiopsida	Polypodiales	Athyriaceae	Pseudocystopteris
Pseudocystopteris schizochlamys	Pteridophyta	Leptosporangiopsida	Polypodiales	Athyriaceae	Pseudocystopteris
Pseudocystopteris spinulosa	Pteridophyta	Leptosporangiopsida	Polypodiales	Athyriaceae	Pseudocystopteris
Pseudocystopteris subtriangularis	Pteridophyta	Leptosporangiopsida	Polypodiales	Athyriaceae	Pseudocystopteris
Rhachidosorus blotianus	Pteridophyta	Leptosporangiopsida	Polypodiales	Athyriaceae	Rhachidosorus
Rhachidosorus consimilis	Pteridophyta	Leptosporangiopsida	Polypodiales	Athyriaceae	Rhachidosorus
Rhachidosorus mesosorus	Pteridophyta	Leptosporangiopsida	Polypodiales	Athyriaceae	Rhachidosorus
Rhachidosorus pulcher	Pteridophyta	Leptosporangiopsida	Polypodiales	Athyriaceae	Rhachidosorus
Rhachidosorus truncatus	Pteridophyta	Leptosporangiopsida	Polypodiales	Athyriaceae	Rhachidosorus
Hypodematium crenatum	Pteridophyta	Leptosporangiopsida	Polypodiales	Hypodematiaceae	Hypodematium
Hypodematium daochengense	Pteridophyta	Leptosporangiopsida	Polypodiales	Hypodematiaceae	Hypodematium
Hypodematium fordii	Pteridophyta	Leptosporangiopsida	Polypodiales	Hypodematiaceae	Hypodematium
Hypodematium glabrum	Pteridophyta	Leptosporangiopsida	Polypodiales	Hypodematiaceae	Hypodematium
Hypodematium glanduloso-pilosum	Pteridophyta	Leptosporangiopsida	Polypodiales	Hypodematiaceae	Hypodematium
Hypodematium glandulosum	Pteridophyta	Leptosporangiopsida	Polypodiales	Hypodematiaceae	Hypodematium
Hypodematium gracile	Pteridophyta	Leptosporangiopsida	Polypodiales	Hypodematiaceae	Hypodematium
Hypodematium hirsutum	Pteridophyta	Leptosporangiopsida	Polypodiales	Hypodematiaceae	Hypodematium
Hypodematium sinense	Pteridophyta	Leptosporangiopsida	Polypodiales	Hypodematiaceae	Hypodematium
Hypodematium squamuloso-pilosum	Pteridophyta	Leptosporangiopsida	Polypodiales	Hypodematiaceae	Hypodematium
Hypodematium taiwanensis	Pteridophyta	Leptosporangiopsida	Polypodiales	Hypodematiaceae	Hypodematium
Ampelopteris prolifera	Pteridophyta	Leptosporangiopsida	Polypodiales	Thelypteridaceae	Ampelopteris
Craspedosorus sinensis	Pteridophyta	Leptosporangiopsida	Polypodiales	Thelypteridaceae	Craspedosorus
Cyclogramma auriculata	Pteridophyta	Leptosporangiopsida	Polypodiales	Thelypteridaceae	Cyclogramma
Cyclogramma chunii	Pteridophyta	Leptosporangiopsida	Polypodiales	Thelypteridaceae	Cyclogramma
Cyclogramma costularisorum	Pteridophyta	Leptosporangiopsida	Polypodiales	Thelypteridaceae	Cyclogramma
Cyclogramma flexilis	Pteridophyta	Leptosporangiopsida	Polypodiales	Thelypteridaceae	Cyclogramma
Cyclogramma leveillei	Pteridophyta	Leptosporangiopsida	Polypodiales	Thelypteridaceae	Cyclogramma
Cyclogramma neoauriculata	Pteridophyta	Leptosporangiopsida	Polypodiales	Thelypteridaceae	Cyclogramma
Cyclogramma omeiensis	Pteridophyta	Leptosporangiopsida	Polypodiales	Thelypteridaceae	Cyclogramma
Cyclogramma tibetica	Pteridophyta	Leptosporangiopsida	Polypodiales	Thelypteridaceae	Cyclogramma
Cyclosorus abbreviatus	Pteridophyta	Leptosporangiopsida	Polypodiales	Thelypteridaceae	Cyclosorus
Cyclosorus acuminatus	Pteridophyta	Leptosporangiopsida	Polypodiales	Thelypteridaceae	Cyclosorus
Cyclosorus acutissimus	Pteridophyta	Leptosporangiopsida	Polypodiales	Thelypteridaceae	Cyclosorus
Cyclosorus angustipinnus	Pteridophyta	Leptosporangiopsida	Polypodiales	Thelypteridaceae	Cyclosorus
Cyclosorus angustus	Pteridophyta	Leptosporangiopsida	Polypodiales	Thelypteridaceae	Cyclosorus
Cyclosorus aridus	Pteridophyta	Leptosporangiopsida	Polypodiales	Thelypteridaceae	Cyclosorus
Cyclosorus attenuatus	Pteridophyta	Leptosporangiopsida	Polypodiales	Thelypteridaceae	Cyclosorus
Cyclosorus aureoglandulosus	Pteridophyta	Leptosporangiopsida	Polypodiales	Thelypteridaceae	Cyclosorus
Cyclosorus brevipes	Pteridophyta	Leptosporangiopsida	Polypodiales	Thelypteridaceae	Cyclosorus
Cyclosorus calvescens	Pteridophyta	Leptosporangiopsida	Polypodiales	Thelypteridaceae	Cyclosorus
Cyclosorus cangnanensis	Pteridophyta	Leptosporangiopsida	Polypodiales	Thelypteridaceae	Cyclosorus
Cyclosorus chengii	Pteridophyta	Leptosporangiopsida	Polypodiales	Thelypteridaceae	Cyclosorus
Cyclosorus chingii	Pteridophyta	Leptosporangiopsida	Polypodiales	Thelypteridaceae	Cyclosorus
Cyclosorus ciliensis	Pteridophyta	Leptosporangiopsida	Polypodiales	Thelypteridaceae	Cyclosorus
Cyclosorus clavatus	Pteridophyta	Leptosporangiopsida	Polypodiales	Thelypteridaceae	Cyclosorus
Cyclosorus contractus	Pteridophyta	Leptosporangiopsida	Polypodiales	Thelypteridaceae	Cyclosorus
Cyclosorus crinipes	Pteridophyta	Leptosporangiopsida	Polypodiales	Thelypteridaceae	Cyclosorus
Cyclosorus cuneatus	Pteridophyta	Leptosporangiopsida	Polypodiales	Thelypteridaceae	Cyclosorus
Cyclosorus damingshanensis	Pteridophyta	Leptosporangiopsida	Polypodiales	Thelypteridaceae	Cyclosorus
Cyclosorus decipiens	Pteridophyta	Leptosporangiopsida	Polypodiales	Thelypteridaceae	Cyclosorus
Cyclosorus dehuaensis	Pteridophyta	Leptosporangiopsida	Polypodiales	Thelypteridaceae	Cyclosorus
Cyclosorus dentatus	Pteridophyta	Leptosporangiopsida	Polypodiales	Thelypteridaceae	Cyclosorus
Cyclosorus dissitus	Pteridophyta	Leptosporangiopsida	Polypodiales	Thelypteridaceae	Cyclosorus
Cyclosorus dulongjiangensis	Pteridophyta	Leptosporangiopsida	Polypodiales	Thelypteridaceae	Cyclosorus
Cyclosorus ensifer	Pteridophyta	Leptosporangiopsida	Polypodiales	Thelypteridaceae	Cyclosorus
Cyclosorus euphlebius	Pteridophyta	Leptosporangiopsida	Polypodiales	Thelypteridaceae	Cyclosorus
Cyclosorus evolutus	Pteridophyta	Leptosporangiopsida	Polypodiales	Thelypteridaceae	Cyclosorus
Cyclosorus excelsior	Pteridophyta	Leptosporangiopsida	Polypodiales	Thelypteridaceae	Cyclosorus
Cyclosorus flaccidus	Pteridophyta	Leptosporangiopsida	Polypodiales	Thelypteridaceae	Cyclosorus
Cyclosorus fraxinifolius	Pteridophyta	Leptosporangiopsida	Polypodiales	Thelypteridaceae	Cyclosorus
Cyclosorus fukienensis	Pteridophyta	Leptosporangiopsida	Polypodiales	Thelypteridaceae	Cyclosorus
Cyclosorus gaoxiongensis	Pteridophyta	Leptosporangiopsida	Polypodiales	Thelypteridaceae	Cyclosorus
Cyclosorus glabellus	Pteridophyta	Leptosporangiopsida	Polypodiales	Thelypteridaceae	Cyclosorus
Cyclosorus grandissimus	Pteridophyta	Leptosporangiopsida	Polypodiales	Thelypteridaceae	Cyclosorus
Cyclosorus grossodentatus	Pteridophyta	Leptosporangiopsida	Polypodiales	Thelypteridaceae	Cyclosorus
Cyclosorus gustavii	Pteridophyta	Leptosporangiopsida	Polypodiales	Thelypteridaceae	Cyclosorus
Cyclosorus hainanensis	Pteridophyta	Leptosporangiopsida	Polypodiales	Thelypteridaceae	Cyclosorus
Cyclosorus heterocarpus	Pteridophyta	Leptosporangiopsida	Polypodiales	Thelypteridaceae	Cyclosorus
Cyclosorus hirtipes	Pteridophyta	Leptosporangiopsida	Polypodiales	Thelypteridaceae	Cyclosorus
Cyclosorus hirtisorus	Pteridophyta	Leptosporangiopsida	Polypodiales	Thelypteridaceae	Cyclosorus
Cyclosorus hokouensis	Pteridophyta	Leptosporangiopsida	Polypodiales	Thelypteridaceae	Cyclosorus
Cyclosorus houi	Pteridophyta	Leptosporangiopsida	Polypodiales	Thelypteridaceae	Cyclosorus
Cyclosorus interruptus	Pteridophyta	Leptosporangiopsida	Polypodiales	Thelypteridaceae	Cyclosorus
Cyclosorus jaculosus	Pteridophyta	Leptosporangiopsida	Polypodiales	Thelypteridaceae	Cyclosorus
Cyclosorus jinghongensis	Pteridophyta	Leptosporangiopsida	Polypodiales	Thelypteridaceae	Cyclosorus
Cyclosorus jiulongshanensis	Pteridophyta	Leptosporangiopsida	Polypodiales	Thelypteridaceae	Cyclosorus
Cyclosorus kuizhouensis	Pteridophyta	Leptosporangiopsida	Polypodiales	Thelypteridaceae	Cyclosorus
Cyclosorus kuliangensis	Pteridophyta	Leptosporangiopsida	Polypodiales	Thelypteridaceae	Cyclosorus
Cyclosorus kweichowensis	Pteridophyta	Leptosporangiopsida	Polypodiales	Thelypteridaceae	Cyclosorus
Cyclosorus latipinnus	Pteridophyta	Leptosporangiopsida	Polypodiales	Thelypteridaceae	Cyclosorus
Cyclosorus laui	Pteridophyta	Leptosporangiopsida	Polypodiales	Thelypteridaceae	Cyclosorus
Cyclosorus leipoensis	Pteridophyta	Leptosporangiopsida	Polypodiales	Thelypteridaceae	Cyclosorus
Cyclosorus longqishanensis	Pteridophyta	Leptosporangiopsida	Polypodiales	Thelypteridaceae	Cyclosorus
Cyclosorus macrophyllus	Pteridophyta	Leptosporangiopsida	Polypodiales	Thelypteridaceae	Cyclosorus
Cyclosorus medogensis	Pteridophyta	Leptosporangiopsida	Polypodiales	Thelypteridaceae	Cyclosorus
Cyclosorus mianningensis	Pteridophyta	Leptosporangiopsida	Polypodiales	Thelypteridaceae	Cyclosorus
Cyclosorus molliusculus	Pteridophyta	Leptosporangiopsida	Polypodiales	Thelypteridaceae	Cyclosorus
Cyclosorus multisorus	Pteridophyta	Leptosporangiopsida	Polypodiales	Thelypteridaceae	Cyclosorus
Cyclosorus nanchuanensis	Pteridophyta	Leptosporangiopsida	Polypodiales	Thelypteridaceae	Cyclosorus
Cyclosorus nanlingensis	Pteridophyta	Leptosporangiopsida	Polypodiales	Thelypteridaceae	Cyclosorus
Cyclosorus nanpingensis	Pteridophyta	Leptosporangiopsida	Polypodiales	Thelypteridaceae	Cyclosorus
Cyclosorus nanxiensis	Pteridophyta	Leptosporangiopsida	Polypodiales	Thelypteridaceae	Cyclosorus
Cyclosorus oblanceolatus	Pteridophyta	Leptosporangiopsida	Polypodiales	Thelypteridaceae	Cyclosorus
Cyclosorus omeigensis	Pteridophyta	Leptosporangiopsida	Polypodiales	Thelypteridaceae	Cyclosorus
Cyclosorus oppositipinnus	Pteridophyta	Leptosporangiopsida	Polypodiales	Thelypteridaceae	Cyclosorus
Cyclosorus opulentus	Pteridophyta	Leptosporangiopsida	Polypodiales	Thelypteridaceae	Cyclosorus
Cyclosorus orientalis	Pteridophyta	Leptosporangiopsida	Polypodiales	Thelypteridaceae	Cyclosorus
Cyclosorus papilio	Pteridophyta	Leptosporangiopsida	Polypodiales	Thelypteridaceae	Cyclosorus
Cyclosorus papilionaceus	Pteridophyta	Leptosporangiopsida	Polypodiales	Thelypteridaceae	Cyclosorus
Cyclosorus paracuminatus	Pteridophyta	Leptosporangiopsida	Polypodiales	Thelypteridaceae	Cyclosorus
Cyclosorus paralatipinnus	Pteridophyta	Leptosporangiopsida	Polypodiales	Thelypteridaceae	Cyclosorus
Cyclosorus pararidus	Pteridophyta	Leptosporangiopsida	Polypodiales	Thelypteridaceae	Cyclosorus
Cyclosorus parasiticus	Pteridophyta	Leptosporangiopsida	Polypodiales	Thelypteridaceae	Cyclosorus
Cyclosorus parvifolius	Pteridophyta	Leptosporangiopsida	Polypodiales	Thelypteridaceae	Cyclosorus
Cyclosorus parvilobus	Pteridophyta	Leptosporangiopsida	Polypodiales	Thelypteridaceae	Cyclosorus
Cyclosorus paucipinnus	Pteridophyta	Leptosporangiopsida	Polypodiales	Thelypteridaceae	Cyclosorus
Cyclosorus pauciserratus	Pteridophyta	Leptosporangiopsida	Polypodiales	Thelypteridaceae	Cyclosorus
Cyclosorus pingshanensis	Pteridophyta	Leptosporangiopsida	Polypodiales	Thelypteridaceae	Cyclosorus
Cyclosorus procurrens	Pteridophyta	Leptosporangiopsida	Polypodiales	Thelypteridaceae	Cyclosorus
Cyclosorus productus	Pteridophyta	Leptosporangiopsida	Polypodiales	Thelypteridaceae	Cyclosorus
Cyclosorus proximus	Pteridophyta	Leptosporangiopsida	Polypodiales	Thelypteridaceae	Cyclosorus
Cyclosorus pseudoaridus	Pteridophyta	Leptosporangiopsida	Polypodiales	Thelypteridaceae	Cyclosorus
Cyclosorus pseudocuneatus	Pteridophyta	Leptosporangiopsida	Polypodiales	Thelypteridaceae	Cyclosorus
Cyclosorus pumilus	Pteridophyta	Leptosporangiopsida	Polypodiales	Thelypteridaceae	Cyclosorus
Cyclosorus pygmaeus	Pteridophyta	Leptosporangiopsida	Polypodiales	Thelypteridaceae	Cyclosorus
Cyclosorus rupicola	Pteridophyta	Leptosporangiopsida	Polypodiales	Thelypteridaceae	Cyclosorus
Cyclosorus sanduensis	Pteridophyta	Leptosporangiopsida	Polypodiales	Thelypteridaceae	Cyclosorus
Cyclosorus scaberulus	Pteridophyta	Leptosporangiopsida	Polypodiales	Thelypteridaceae	Cyclosorus
Cyclosorus serrifer	Pteridophyta	Leptosporangiopsida	Polypodiales	Thelypteridaceae	Cyclosorus
Cyclosorus shapingbaensis	Pteridophyta	Leptosporangiopsida	Polypodiales	Thelypteridaceae	Cyclosorus
Cyclosorus siamensis	Pteridophyta	Leptosporangiopsida	Polypodiales	Thelypteridaceae	Cyclosorus
Cyclosorus simenensis	Pteridophyta	Leptosporangiopsida	Polypodiales	Thelypteridaceae	Cyclosorus
Cyclosorus sino-acuminatus	Pteridophyta	Leptosporangiopsida	Polypodiales	Thelypteridaceae	Cyclosorus
Cyclosorus sinodentatus	Pteridophyta	Leptosporangiopsida	Polypodiales	Thelypteridaceae	Cyclosorus
Cyclosorus sparsisorus	Pteridophyta	Leptosporangiopsida	Polypodiales	Thelypteridaceae	Cyclosorus
Cyclosorus stenopes	Pteridophyta	Leptosporangiopsida	Polypodiales	Thelypteridaceae	Cyclosorus
Cyclosorus subacuminatus	Pteridophyta	Leptosporangiopsida	Polypodiales	Thelypteridaceae	Cyclosorus
Cyclosorus subacutus	Pteridophyta	Leptosporangiopsida	Polypodiales	Thelypteridaceae	Cyclosorus
Cyclosorus subelatus	Pteridophyta	Leptosporangiopsida	Polypodiales	Thelypteridaceae	Cyclosorus
Cyclosorus subnamburensis	Pteridophyta	Leptosporangiopsida	Polypodiales	Thelypteridaceae	Cyclosorus
Cyclosorus taiwanensis	Pteridophyta	Leptosporangiopsida	Polypodiales	Thelypteridaceae	Cyclosorus
Cyclosorus tarningensis	Pteridophyta	Leptosporangiopsida	Polypodiales	Thelypteridaceae	Cyclosorus
Cyclosorus terminans	Pteridophyta	Leptosporangiopsida	Polypodiales	Thelypteridaceae	Cyclosorus
Cyclosorus transitorius	Pteridophyta	Leptosporangiopsida	Polypodiales	Thelypteridaceae	Cyclosorus
Cyclosorus truncatus	Pteridophyta	Leptosporangiopsida	Polypodiales	Thelypteridaceae	Cyclosorus
Cyclosorus wangii	Pteridophyta	Leptosporangiopsida	Polypodiales	Thelypteridaceae	Cyclosorus
Cyclosorus wangmoensis	Pteridophyta	Leptosporangiopsida	Polypodiales	Thelypteridaceae	Cyclosorus
Cyclosorus wenzhouensis	Pteridophyta	Leptosporangiopsida	Polypodiales	Thelypteridaceae	Cyclosorus
Cyclosorus wulingshanensis	Pteridophyta	Leptosporangiopsida	Polypodiales	Thelypteridaceae	Cyclosorus
Cyclosorus xunwuensis	Pteridophyta	Leptosporangiopsida	Polypodiales	Thelypteridaceae	Cyclosorus
Cyclosorus yandangensis	Pteridophyta	Leptosporangiopsida	Polypodiales	Thelypteridaceae	Cyclosorus
Cyclosorus yunnanensis	Pteridophyta	Leptosporangiopsida	Polypodiales	Thelypteridaceae	Cyclosorus
Cyclosorus zhangii	Pteridophyta	Leptosporangiopsida	Polypodiales	Thelypteridaceae	Cyclosorus
Dictyocline griffithii	Pteridophyta	Leptosporangiopsida	Polypodiales	Thelypteridaceae	Dictyocline
Dictyocline mingchegensis	Pteridophyta	Leptosporangiopsida	Polypodiales	Thelypteridaceae	Dictyocline
Dictyocline sagittifolia	Pteridophyta	Leptosporangiopsida	Polypodiales	Thelypteridaceae	Dictyocline
Glaphyropteridopsis emeiensis	Pteridophyta	Leptosporangiopsida	Polypodiales	Thelypteridaceae	Glaphyropteridopsis
Glaphyropteridopsis eriocarpa	Pteridophyta	Leptosporangiopsida	Polypodiales	Thelypteridaceae	Glaphyropteridopsis
Glaphyropteridopsis erubescens	Pteridophyta	Leptosporangiopsida	Polypodiales	Thelypteridaceae	Glaphyropteridopsis
Glaphyropteridopsis jinfushanensis	Pteridophyta	Leptosporangiopsida	Polypodiales	Thelypteridaceae	Glaphyropteridopsis
Glaphyropteridopsis mollis	Pteridophyta	Leptosporangiopsida	Polypodiales	Thelypteridaceae	Glaphyropteridopsis
Glaphyropteridopsis rufostraminea	Pteridophyta	Leptosporangiopsida	Polypodiales	Thelypteridaceae	Glaphyropteridopsis
Glaphyropteridopsis sichuanensis	Pteridophyta	Leptosporangiopsida	Polypodiales	Thelypteridaceae	Glaphyropteridopsis
Glaphyropteridopsis splendens	Pteridophyta	Leptosporangiopsida	Polypodiales	Thelypteridaceae	Glaphyropteridopsis
Glaphyropteridopsis villosa	Pteridophyta	Leptosporangiopsida	Polypodiales	Thelypteridaceae	Glaphyropteridopsis
Lastrea elwesii	Pteridophyta	Leptosporangiopsida	Polypodiales	Thelypteridaceae	Lastrea
Lastrea quelpaertensis	Pteridophyta	Leptosporangiopsida	Polypodiales	Thelypteridaceae	Lastrea
Leptogramma centrochinensis	Pteridophyta	Leptosporangiopsida	Polypodiales	Thelypteridaceae	Leptogramma
Leptogramma himalaica	Pteridophyta	Leptosporangiopsida	Polypodiales	Thelypteridaceae	Leptogramma
Leptogramma huishuiensis	Pteridophyta	Leptosporangiopsida	Polypodiales	Thelypteridaceae	Leptogramma
Leptogramma intermedia	Pteridophyta	Leptosporangiopsida	Polypodiales	Thelypteridaceae	Leptogramma
Leptogramma jinfoshanensis	Pteridophyta	Leptosporangiopsida	Polypodiales	Thelypteridaceae	Leptogramma
Leptogramma pozoi	Pteridophyta	Leptosporangiopsida	Polypodiales	Thelypteridaceae	Leptogramma
Leptogramma scallanii	Pteridophyta	Leptosporangiopsida	Polypodiales	Thelypteridaceae	Leptogramma
Leptogramma sinica	Pteridophyta	Leptosporangiopsida	Polypodiales	Thelypteridaceae	Leptogramma
Leptogramma tottoides	Pteridophyta	Leptosporangiopsida	Polypodiales	Thelypteridaceae	Leptogramma
Leptogramma yahanensis	Pteridophyta	Leptosporangiopsida	Polypodiales	Thelypteridaceae	Leptogramma
Macrothelypteris contingens	Pteridophyta	Leptosporangiopsida	Polypodiales	Thelypteridaceae	Macrothelypteris
Macrothelypteris oligophlebia	Pteridophyta	Leptosporangiopsida	Polypodiales	Thelypteridaceae	Macrothelypteris
Macrothelypteris ornata	Pteridophyta	Leptosporangiopsida	Polypodiales	Thelypteridaceae	Macrothelypteris
Macrothelypteris polypodioides	Pteridophyta	Leptosporangiopsida	Polypodiales	Thelypteridaceae	Macrothelypteris
Macrothelypteris setigera	Pteridophyta	Leptosporangiopsida	Polypodiales	Thelypteridaceae	Macrothelypteris
Macrothelypteris torresiana	Pteridophyta	Leptosporangiopsida	Polypodiales	Thelypteridaceae	Macrothelypteris
Macrothelypteris viridifrons	Pteridophyta	Leptosporangiopsida	Polypodiales	Thelypteridaceae	Macrothelypteris
Mesopteris tonkinensis	Pteridophyta	Leptosporangiopsida	Polypodiales	Thelypteridaceae	Mesopteris
Metathelypteris adscendens	Pteridophyta	Leptosporangiopsida	Polypodiales	Thelypteridaceae	Metathelypteris
Metathelypteris decipiens	Pteridophyta	Leptosporangiopsida	Polypodiales	Thelypteridaceae	Metathelypteris
Metathelypteris deltoideofrons	Pteridophyta	Leptosporangiopsida	Polypodiales	Thelypteridaceae	Metathelypteris
Metathelypteris flaccida	Pteridophyta	Leptosporangiopsida	Polypodiales	Thelypteridaceae	Metathelypteris
Metathelypteris glandulifera	Pteridophyta	Leptosporangiopsida	Polypodiales	Thelypteridaceae	Metathelypteris
Metathelypteris glandulosa	Pteridophyta	Leptosporangiopsida	Polypodiales	Thelypteridaceae	Metathelypteris
Metathelypteris gracilescens	Pteridophyta	Leptosporangiopsida	Polypodiales	Thelypteridaceae	Metathelypteris
Metathelypteris hattorii	Pteridophyta	Leptosporangiopsida	Polypodiales	Thelypteridaceae	Metathelypteris
Metathelypteris laxa	Pteridophyta	Leptosporangiopsida	Polypodiales	Thelypteridaceae	Metathelypteris
Metathelypteris petiolulata	Pteridophyta	Leptosporangiopsida	Polypodiales	Thelypteridaceae	Metathelypteris
Metathelypteris singalanensis	Pteridophyta	Leptosporangiopsida	Polypodiales	Thelypteridaceae	Metathelypteris
Metathelypteris uraiensis	Pteridophyta	Leptosporangiopsida	Polypodiales	Thelypteridaceae	Metathelypteris
Metathelypteris wuyishanensis	Pteridophyta	Leptosporangiopsida	Polypodiales	Thelypteridaceae	Metathelypteris
Parathelypteris angulariloba	Pteridophyta	Leptosporangiopsida	Polypodiales	Thelypteridaceae	Parathelypteris
Parathelypteris angustifrons	Pteridophyta	Leptosporangiopsida	Polypodiales	Thelypteridaceae	Parathelypteris
Parathelypteris beddomei	Pteridophyta	Leptosporangiopsida	Polypodiales	Thelypteridaceae	Parathelypteris
Parathelypteris borealis	Pteridophyta	Leptosporangiopsida	Polypodiales	Thelypteridaceae	Parathelypteris
Parathelypteris castanea	Pteridophyta	Leptosporangiopsida	Polypodiales	Thelypteridaceae	Parathelypteris
Parathelypteris cystopteroides	Pteridophyta	Leptosporangiopsida	Polypodiales	Thelypteridaceae	Parathelypteris
Parathelypteris glanduligera	Pteridophyta	Leptosporangiopsida	Polypodiales	Thelypteridaceae	Parathelypteris
Parathelypteris grammitoides	Pteridophyta	Leptosporangiopsida	Polypodiales	Thelypteridaceae	Parathelypteris
Parathelypteris hirsutipes	Pteridophyta	Leptosporangiopsida	Polypodiales	Thelypteridaceae	Parathelypteris
Parathelypteris indochinensis	Pteridophyta	Leptosporangiopsida	Polypodiales	Thelypteridaceae	Parathelypteris
Parathelypteris japonica	Pteridophyta	Leptosporangiopsida	Polypodiales	Thelypteridaceae	Parathelypteris
Parathelypteris nipponica	Pteridophyta	Leptosporangiopsida	Polypodiales	Thelypteridaceae	Parathelypteris
Parathelypteris petelotii	Pteridophyta	Leptosporangiopsida	Polypodiales	Thelypteridaceae	Parathelypteris
Parathelypteris serrutula	Pteridophyta	Leptosporangiopsida	Polypodiales	Thelypteridaceae	Parathelypteris
Parathelypteris subimmersa	Pteridophyta	Leptosporangiopsida	Polypodiales	Thelypteridaceae	Parathelypteris
Phegopteris connectilis	Pteridophyta	Leptosporangiopsida	Polypodiales	Thelypteridaceae	Phegopteris
Phegopteris decursive-pinnata	Pteridophyta	Leptosporangiopsida	Polypodiales	Thelypteridaceae	Phegopteris
Phegopteris tibetica	Pteridophyta	Leptosporangiopsida	Polypodiales	Thelypteridaceae	Phegopteris
Pronephrium cuspidatum	Pteridophyta	Leptosporangiopsida	Polypodiales	Thelypteridaceae	Pronephrium
Pronephrium gymnopteridifrons	Pteridophyta	Leptosporangiopsida	Polypodiales	Thelypteridaceae	Pronephrium
Pronephrium hekouensis	Pteridophyta	Leptosporangiopsida	Polypodiales	Thelypteridaceae	Pronephrium
Pronephrium hirsutum	Pteridophyta	Leptosporangiopsida	Polypodiales	Thelypteridaceae	Pronephrium
Pronephrium insularis	Pteridophyta	Leptosporangiopsida	Polypodiales	Thelypteridaceae	Pronephrium
Pronephrium lakhimpurense	Pteridophyta	Leptosporangiopsida	Polypodiales	Thelypteridaceae	Pronephrium
Pronephrium longipetiolatum	Pteridophyta	Leptosporangiopsida	Polypodiales	Thelypteridaceae	Pronephrium
Pronephrium macrophyllum	Pteridophyta	Leptosporangiopsida	Polypodiales	Thelypteridaceae	Pronephrium
Pronephrium medogensis	Pteridophyta	Leptosporangiopsida	Polypodiales	Thelypteridaceae	Pronephrium
Pronephrium megacuspe	Pteridophyta	Leptosporangiopsida	Polypodiales	Thelypteridaceae	Pronephrium
Pronephrium nudatum	Pteridophyta	Leptosporangiopsida	Polypodiales	Thelypteridaceae	Pronephrium
Pronephrium parishii	Pteridophyta	Leptosporangiopsida	Polypodiales	Thelypteridaceae	Pronephrium
Pronephrium penangianum	Pteridophyta	Leptosporangiopsida	Polypodiales	Thelypteridaceae	Pronephrium
Pronephrium setosum	Pteridophyta	Leptosporangiopsida	Polypodiales	Thelypteridaceae	Pronephrium
Pronephrium simplex	Pteridophyta	Leptosporangiopsida	Polypodiales	Thelypteridaceae	Pronephrium
Pronephrium triphyllum	Pteridophyta	Leptosporangiopsida	Polypodiales	Thelypteridaceae	Pronephrium
Pseudocyclosorus canus	Pteridophyta	Leptosporangiopsida	Polypodiales	Thelypteridaceae	Pseudocyclosorus
Pseudocyclosorus caudipinnus	Pteridophyta	Leptosporangiopsida	Polypodiales	Thelypteridaceae	Pseudocyclosorus
Pseudocyclosorus cavaleriei	Pteridophyta	Leptosporangiopsida	Polypodiales	Thelypteridaceae	Pseudocyclosorus
Pseudocyclosorus ciliatus	Pteridophyta	Leptosporangiopsida	Polypodiales	Thelypteridaceae	Pseudocyclosorus
Pseudocyclosorus duclouxii	Pteridophyta	Leptosporangiopsida	Polypodiales	Thelypteridaceae	Pseudocyclosorus
Pseudocyclosorus esquirolii	Pteridophyta	Leptosporangiopsida	Polypodiales	Thelypteridaceae	Pseudocyclosorus
Pseudocyclosorus falcilobus	Pteridophyta	Leptosporangiopsida	Polypodiales	Thelypteridaceae	Pseudocyclosorus
Pseudocyclosorus latilobus	Pteridophyta	Leptosporangiopsida	Polypodiales	Thelypteridaceae	Pseudocyclosorus
Pseudocyclosorus ornatipes	Pteridophyta	Leptosporangiopsida	Polypodiales	Thelypteridaceae	Pseudocyclosorus
Pseudocyclosorus paraochthodes	Pteridophyta	Leptosporangiopsida	Polypodiales	Thelypteridaceae	Pseudocyclosorus
Pseudocyclosorus shuangbaiensis	Pteridophyta	Leptosporangiopsida	Polypodiales	Thelypteridaceae	Pseudocyclosorus
Pseudocyclosorus subochthodes	Pteridophyta	Leptosporangiopsida	Polypodiales	Thelypteridaceae	Pseudocyclosorus
Pseudocyclosorus tibeticus	Pteridophyta	Leptosporangiopsida	Polypodiales	Thelypteridaceae	Pseudocyclosorus
Pseudocyclosorus tylodes	Pteridophyta	Leptosporangiopsida	Polypodiales	Thelypteridaceae	Pseudocyclosorus
Pseudocyclosorus zayuensis	Pteridophyta	Leptosporangiopsida	Polypodiales	Thelypteridaceae	Pseudocyclosorus
Pseudophegopteris aurita	Pteridophyta	Leptosporangiopsida	Polypodiales	Thelypteridaceae	Pseudophegopteris
Pseudophegopteris brevipes	Pteridophyta	Leptosporangiopsida	Polypodiales	Thelypteridaceae	Pseudophegopteris
Pseudophegopteris hirtirachis	Pteridophyta	Leptosporangiopsida	Polypodiales	Thelypteridaceae	Pseudophegopteris
Pseudophegopteris levingei	Pteridophyta	Leptosporangiopsida	Polypodiales	Thelypteridaceae	Pseudophegopteris
Pseudophegopteris microstegia	Pteridophyta	Leptosporangiopsida	Polypodiales	Thelypteridaceae	Pseudophegopteris
Pseudophegopteris paludosa	Pteridophyta	Leptosporangiopsida	Polypodiales	Thelypteridaceae	Pseudophegopteris
Pseudophegopteris pyrrhorachis	Pteridophyta	Leptosporangiopsida	Polypodiales	Thelypteridaceae	Pseudophegopteris
Pseudophegopteris rectangularis	Pteridophyta	Leptosporangiopsida	Polypodiales	Thelypteridaceae	Pseudophegopteris
Pseudophegopteris subaurita	Pteridophyta	Leptosporangiopsida	Polypodiales	Thelypteridaceae	Pseudophegopteris
Pseudophegopteris tibetana	Pteridophyta	Leptosporangiopsida	Polypodiales	Thelypteridaceae	Pseudophegopteris
Pseudophegopteris yigongensis	Pteridophyta	Leptosporangiopsida	Polypodiales	Thelypteridaceae	Pseudophegopteris
Pseudophegopteris yunkweiensis	Pteridophyta	Leptosporangiopsida	Polypodiales	Thelypteridaceae	Pseudophegopteris
Pseudophegopteris zayuensis	Pteridophyta	Leptosporangiopsida	Polypodiales	Thelypteridaceae	Pseudophegopteris
Stegnogramma cyrtomioides	Pteridophyta	Leptosporangiopsida	Polypodiales	Thelypteridaceae	Stegnogramma
Stegnogramma dictyoclinoides	Pteridophyta	Leptosporangiopsida	Polypodiales	Thelypteridaceae	Stegnogramma
Stegnogramma diplazioides	Pteridophyta	Leptosporangiopsida	Polypodiales	Thelypteridaceae	Stegnogramma
Stegnogramma xingwenensis	Pteridophyta	Leptosporangiopsida	Polypodiales	Thelypteridaceae	Stegnogramma
Thelypteris palustris	Pteridophyta	Leptosporangiopsida	Polypodiales	Thelypteridaceae	Thelypteris
Thelypteris squamigera	Pteridophyta	Leptosporangiopsida	Polypodiales	Thelypteridaceae	Thelypteris
Asplenium adiantoides	Pteridophyta	Leptosporangiopsida	Polypodiales	Aspleniaceae	Asplenium
Asplenium adnatum	Pteridophyta	Leptosporangiopsida	Polypodiales	Aspleniaceae	Asplenium
Asplenium aitchisonii	Pteridophyta	Leptosporangiopsida	Polypodiales	Aspleniaceae	Asplenium
Asplenium alatulum	Pteridophyta	Leptosporangiopsida	Polypodiales	Aspleniaceae	Asplenium
Asplenium altajense	Pteridophyta	Leptosporangiopsida	Polypodiales	Aspleniaceae	Asplenium
Asplenium apogamum	Pteridophyta	Leptosporangiopsida	Polypodiales	Aspleniaceae	Asplenium
Asplenium argutum	Pteridophyta	Leptosporangiopsida	Polypodiales	Aspleniaceae	Asplenium
Asplenium asterolepis	Pteridophyta	Leptosporangiopsida	Polypodiales	Aspleniaceae	Asplenium
Asplenium austro-chinense	Pteridophyta	Leptosporangiopsida	Polypodiales	Aspleniaceae	Asplenium
Asplenium barkamense	Pteridophyta	Leptosporangiopsida	Polypodiales	Aspleniaceae	Asplenium
Asplenium belangeri	Pteridophyta	Leptosporangiopsida	Polypodiales	Aspleniaceae	Asplenium
Asplenium borealichinense	Pteridophyta	Leptosporangiopsida	Polypodiales	Aspleniaceae	Asplenium
Asplenium bullatum	Pteridophyta	Leptosporangiopsida	Polypodiales	Aspleniaceae	Asplenium
Asplenium capillipes	Pteridophyta	Leptosporangiopsida	Polypodiales	Aspleniaceae	Asplenium
Asplenium castaneoviride	Pteridophyta	Leptosporangiopsida	Polypodiales	Aspleniaceae	Asplenium
Asplenium changputungense	Pteridophyta	Leptosporangiopsida	Polypodiales	Aspleniaceae	Asplenium
Asplenium cheilosorum	Pteridophyta	Leptosporangiopsida	Polypodiales	Aspleniaceae	Asplenium
Asplenium chengkouense	Pteridophyta	Leptosporangiopsida	Polypodiales	Aspleniaceae	Asplenium
Asplenium coenobiale	Pteridophyta	Leptosporangiopsida	Polypodiales	Aspleniaceae	Asplenium
Asplenium consimile	Pteridophyta	Leptosporangiopsida	Polypodiales	Aspleniaceae	Asplenium
Asplenium crinicaule	Pteridophyta	Leptosporangiopsida	Polypodiales	Aspleniaceae	Asplenium
Asplenium cuneatiforme	Pteridophyta	Leptosporangiopsida	Polypodiales	Aspleniaceae	Asplenium
Asplenium davallioides	Pteridophyta	Leptosporangiopsida	Polypodiales	Aspleniaceae	Asplenium
Asplenium deqenense	Pteridophyta	Leptosporangiopsida	Polypodiales	Aspleniaceae	Asplenium
Asplenium dulongjiangense	Pteridophyta	Leptosporangiopsida	Polypodiales	Aspleniaceae	Asplenium
Asplenium duplicatoserratum	Pteridophyta	Leptosporangiopsida	Polypodiales	Aspleniaceae	Asplenium
Asplenium ensiforme	Pteridophyta	Leptosporangiopsida	Polypodiales	Aspleniaceae	Asplenium
Asplenium excisum	Pteridophyta	Leptosporangiopsida	Polypodiales	Aspleniaceae	Asplenium
Asplenium falcatum	Pteridophyta	Leptosporangiopsida	Polypodiales	Aspleniaceae	Asplenium
Asplenium filipes	Pteridophyta	Leptosporangiopsida	Polypodiales	Aspleniaceae	Asplenium
Asplenium finlaysonianum	Pteridophyta	Leptosporangiopsida	Polypodiales	Aspleniaceae	Asplenium
Asplenium furfuraceum	Pteridophyta	Leptosporangiopsida	Polypodiales	Aspleniaceae	Asplenium
Asplenium fuscipes	Pteridophyta	Leptosporangiopsida	Polypodiales	Aspleniaceae	Asplenium
Asplenium glanduliserrulatum	Pteridophyta	Leptosporangiopsida	Polypodiales	Aspleniaceae	Asplenium
Asplenium griffithianum	Pteridophyta	Leptosporangiopsida	Polypodiales	Aspleniaceae	Asplenium
Asplenium hainanense	Pteridophyta	Leptosporangiopsida	Polypodiales	Aspleniaceae	Asplenium
Asplenium hebeiense	Pteridophyta	Leptosporangiopsida	Polypodiales	Aspleniaceae	Asplenium
Asplenium humistratum	Pteridophyta	Leptosporangiopsida	Polypodiales	Aspleniaceae	Asplenium
Asplenium incisum	Pteridophyta	Leptosporangiopsida	Polypodiales	Aspleniaceae	Asplenium
Asplenium interjectum	Pteridophyta	Leptosporangiopsida	Polypodiales	Aspleniaceae	Asplenium
Asplenium kangdingense	Pteridophyta	Leptosporangiopsida	Polypodiales	Aspleniaceae	Asplenium
Asplenium kiangsuense	Pteridophyta	Leptosporangiopsida	Polypodiales	Aspleniaceae	Asplenium
Asplenium kukkonenii	Pteridophyta	Leptosporangiopsida	Polypodiales	Aspleniaceae	Asplenium
Asplenium laciniatum	Pteridophyta	Leptosporangiopsida	Polypodiales	Aspleniaceae	Asplenium
Asplenium laui	Pteridophyta	Leptosporangiopsida	Polypodiales	Aspleniaceae	Asplenium
Asplenium leiboense	Pteridophyta	Leptosporangiopsida	Polypodiales	Aspleniaceae	Asplenium
Asplenium lobulatum	Pteridophyta	Leptosporangiopsida	Polypodiales	Aspleniaceae	Asplenium
Asplenium loriceum	Pteridophyta	Leptosporangiopsida	Polypodiales	Aspleniaceae	Asplenium
Asplenium loxogrammoides	Pteridophyta	Leptosporangiopsida	Polypodiales	Aspleniaceae	Asplenium
Asplenium matsumurae	Pteridophyta	Leptosporangiopsida	Polypodiales	Aspleniaceae	Asplenium
Asplenium microtum	Pteridophyta	Leptosporangiopsida	Polypodiales	Aspleniaceae	Asplenium
Asplenium moupinense	Pteridophyta	Leptosporangiopsida	Polypodiales	Aspleniaceae	Asplenium
Asplenium neolaserpitiifolium	Pteridophyta	Leptosporangiopsida	Polypodiales	Aspleniaceae	Asplenium
Asplenium neomultijugum	Pteridophyta	Leptosporangiopsida	Polypodiales	Aspleniaceae	Asplenium
Asplenium neovarians	Pteridophyta	Leptosporangiopsida	Polypodiales	Aspleniaceae	Asplenium
Asplenium nesii	Pteridophyta	Leptosporangiopsida	Polypodiales	Aspleniaceae	Asplenium
Asplenium normale	Pteridophyta	Leptosporangiopsida	Polypodiales	Aspleniaceae	Asplenium
Asplenium obscurum	Pteridophyta	Leptosporangiopsida	Polypodiales	Aspleniaceae	Asplenium
Asplenium oldhami	Pteridophyta	Leptosporangiopsida	Polypodiales	Aspleniaceae	Asplenium
Asplenium paucijugum	Pteridophyta	Leptosporangiopsida	Polypodiales	Aspleniaceae	Asplenium
Asplenium pekinense	Pteridophyta	Leptosporangiopsida	Polypodiales	Aspleniaceae	Asplenium
Asplenium pellucidum	Pteridophyta	Leptosporangiopsida	Polypodiales	Aspleniaceae	Asplenium
Asplenium praemorsum	Pteridophyta	Leptosporangiopsida	Polypodiales	Aspleniaceae	Asplenium
Asplenium prolongatum	Pteridophyta	Leptosporangiopsida	Polypodiales	Aspleniaceae	Asplenium
Asplenium propinquum	Pteridophyta	Leptosporangiopsida	Polypodiales	Aspleniaceae	Asplenium
Asplenium pseudofontanum	Pteridophyta	Leptosporangiopsida	Polypodiales	Aspleniaceae	Asplenium
Asplenium pseudolaserpitiifolium	Pteridophyta	Leptosporangiopsida	Polypodiales	Aspleniaceae	Asplenium
Asplenium pseudopraemorsum	Pteridophyta	Leptosporangiopsida	Polypodiales	Aspleniaceae	Asplenium
Asplenium pseudowrightii	Pteridophyta	Leptosporangiopsida	Polypodiales	Aspleniaceae	Asplenium
Asplenium quercicola	Pteridophyta	Leptosporangiopsida	Polypodiales	Aspleniaceae	Asplenium
Asplenium ramosum	Pteridophyta	Leptosporangiopsida	Polypodiales	Aspleniaceae	Asplenium
Asplenium retusulum	Pteridophyta	Leptosporangiopsida	Polypodiales	Aspleniaceae	Asplenium
Asplenium rockii	Pteridophyta	Leptosporangiopsida	Polypodiales	Aspleniaceae	Asplenium
Asplenium ruta-muraria	Pteridophyta	Leptosporangiopsida	Polypodiales	Aspleniaceae	Asplenium
Asplenium sampsoni	Pteridophyta	Leptosporangiopsida	Polypodiales	Aspleniaceae	Asplenium
Asplenium sarelii	Pteridophyta	Leptosporangiopsida	Polypodiales	Aspleniaceae	Asplenium
Asplenium saxicola	Pteridophyta	Leptosporangiopsida	Polypodiales	Aspleniaceae	Asplenium
Asplenium scortechinii	Pteridophyta	Leptosporangiopsida	Polypodiales	Aspleniaceae	Asplenium
Asplenium semivarians	Pteridophyta	Leptosporangiopsida	Polypodiales	Aspleniaceae	Asplenium
Asplenium septentrionale	Pteridophyta	Leptosporangiopsida	Polypodiales	Aspleniaceae	Asplenium
Asplenium serratissimum	Pteridophyta	Leptosporangiopsida	Polypodiales	Aspleniaceae	Asplenium
Asplenium serricula	Pteridophyta	Leptosporangiopsida	Polypodiales	Aspleniaceae	Asplenium
Asplenium shikokianum	Pteridophyta	Leptosporangiopsida	Polypodiales	Aspleniaceae	Asplenium
Asplenium spathulinum	Pteridophyta	Leptosporangiopsida	Polypodiales	Aspleniaceae	Asplenium
Asplenium speluncae	Pteridophyta	Leptosporangiopsida	Polypodiales	Aspleniaceae	Asplenium
Asplenium subcrenatum	Pteridophyta	Leptosporangiopsida	Polypodiales	Aspleniaceae	Asplenium
Asplenium subdigitatum	Pteridophyta	Leptosporangiopsida	Polypodiales	Aspleniaceae	Asplenium
Asplenium sublaserpitiifolium	Pteridophyta	Leptosporangiopsida	Polypodiales	Aspleniaceae	Asplenium
Asplenium sublongum	Pteridophyta	Leptosporangiopsida	Polypodiales	Aspleniaceae	Asplenium
Asplenium subnormale	Pteridophyta	Leptosporangiopsida	Polypodiales	Aspleniaceae	Asplenium
Asplenium suborbiculare	Pteridophyta	Leptosporangiopsida	Polypodiales	Aspleniaceae	Asplenium
Asplenium subtenuifolium	Pteridophyta	Leptosporangiopsida	Polypodiales	Aspleniaceae	Asplenium
Asplenium subtrapezoideum	Pteridophyta	Leptosporangiopsida	Polypodiales	Aspleniaceae	Asplenium
Asplenium szechuanense	Pteridophyta	Leptosporangiopsida	Polypodiales	Aspleniaceae	Asplenium
Asplenium taiwanense	Pteridophyta	Leptosporangiopsida	Polypodiales	Aspleniaceae	Asplenium
Asplenium tenerum	Pteridophyta	Leptosporangiopsida	Polypodiales	Aspleniaceae	Asplenium
Asplenium tenuicaule	Pteridophyta	Leptosporangiopsida	Polypodiales	Aspleniaceae	Asplenium
Asplenium tenuifolium	Pteridophyta	Leptosporangiopsida	Polypodiales	Aspleniaceae	Asplenium
Asplenium tenuissimum	Pteridophyta	Leptosporangiopsida	Polypodiales	Aspleniaceae	Asplenium
Asplenium tianmushanense	Pteridophyta	Leptosporangiopsida	Polypodiales	Aspleniaceae	Asplenium
Asplenium tianshanense	Pteridophyta	Leptosporangiopsida	Polypodiales	Aspleniaceae	Asplenium
Asplenium toramanum	Pteridophyta	Leptosporangiopsida	Polypodiales	Aspleniaceae	Asplenium
Asplenium trapezoideum	Pteridophyta	Leptosporangiopsida	Polypodiales	Aspleniaceae	Asplenium
Asplenium trichomanes	Pteridophyta	Leptosporangiopsida	Polypodiales	Aspleniaceae	Asplenium
Asplenium trichomanes-ramosum	Pteridophyta	Leptosporangiopsida	Polypodiales	Aspleniaceae	Asplenium
Asplenium trigonopterum	Pteridophyta	Leptosporangiopsida	Polypodiales	Aspleniaceae	Asplenium
Asplenium tripteropus	Pteridophyta	Leptosporangiopsida	Polypodiales	Aspleniaceae	Asplenium
Asplenium unilaterale	Pteridophyta	Leptosporangiopsida	Polypodiales	Aspleniaceae	Asplenium
Asplenium varians	Pteridophyta	Leptosporangiopsida	Polypodiales	Aspleniaceae	Asplenium
Asplenium wilfordii	Pteridophyta	Leptosporangiopsida	Polypodiales	Aspleniaceae	Asplenium
Asplenium wrightii	Pteridophyta	Leptosporangiopsida	Polypodiales	Aspleniaceae	Asplenium
Asplenium wrightioides	Pteridophyta	Leptosporangiopsida	Polypodiales	Aspleniaceae	Asplenium
Asplenium xinjiangense	Pteridophyta	Leptosporangiopsida	Polypodiales	Aspleniaceae	Asplenium
Asplenium yoshinagae	Pteridophyta	Leptosporangiopsida	Polypodiales	Aspleniaceae	Asplenium
Asplenium yunnanense	Pteridophyta	Leptosporangiopsida	Polypodiales	Aspleniaceae	Asplenium
Boniniella cardiophylla	Pteridophyta	Leptosporangiopsida	Polypodiales	Aspleniaceae	Boniniella
Camptosorus sibiricus	Pteridophyta	Leptosporangiopsida	Polypodiales	Aspleniaceae	Camptosorus
Ceterach officinarum	Pteridophyta	Leptosporangiopsida	Polypodiales	Aspleniaceae	Ceterach
Ceterachopsis magnifica	Pteridophyta	Leptosporangiopsida	Polypodiales	Aspleniaceae	Ceterachopsis
Ceterachopsis paucivenosa	Pteridophyta	Leptosporangiopsida	Polypodiales	Aspleniaceae	Ceterachopsis
Ceterachopsis qiujiangensis	Pteridophyta	Leptosporangiopsida	Polypodiales	Aspleniaceae	Ceterachopsis
Neottopteris antiqua	Pteridophyta	Leptosporangiopsida	Polypodiales	Aspleniaceae	Neottopteris
Neottopteris antrophyoides	Pteridophyta	Leptosporangiopsida	Polypodiales	Aspleniaceae	Neottopteris
Neottopteris grevillei	Pteridophyta	Leptosporangiopsida	Polypodiales	Aspleniaceae	Neottopteris
Neottopteris humbertii	Pteridophyta	Leptosporangiopsida	Polypodiales	Aspleniaceae	Neottopteris
Neottopteris latibasis	Pteridophyta	Leptosporangiopsida	Polypodiales	Aspleniaceae	Neottopteris
Neottopteris latipes	Pteridophyta	Leptosporangiopsida	Polypodiales	Aspleniaceae	Neottopteris
Neottopteris longistipes	Pteridophyta	Leptosporangiopsida	Polypodiales	Aspleniaceae	Neottopteris
Neottopteris nidus	Pteridophyta	Leptosporangiopsida	Polypodiales	Aspleniaceae	Neottopteris
Neottopteris phyllitidis	Pteridophyta	Leptosporangiopsida	Polypodiales	Aspleniaceae	Neottopteris
Neottopteris salwinensis	Pteridophyta	Leptosporangiopsida	Polypodiales	Aspleniaceae	Neottopteris
Neottopteris simonsiana	Pteridophyta	Leptosporangiopsida	Polypodiales	Aspleniaceae	Neottopteris
Neottopteris subantiqua	Pteridophyta	Leptosporangiopsida	Polypodiales	Aspleniaceae	Neottopteris
Phyllitis japonica	Pteridophyta	Leptosporangiopsida	Polypodiales	Aspleniaceae	Phyllitis
Sinephropteris delavayi	Pteridophyta	Leptosporangiopsida	Polypodiales	Aspleniaceae	Sinephropteris
Pleurosoriopsis makinoi	Pteridophyta	Leptosporangiopsida	Polypodiales	Pleurosoriopsidaceae	Pleurosoriopsis
Matteuccia struthiopteris	Pteridophyta	Leptosporangiopsida	Polypodiales	Onocleaceae	Matteuccia
Pentarhizidium intermedium	Pteridophyta	Leptosporangiopsida	Polypodiales	Onocleaceae	Pentarhizidium
Pentarhizidium orientalis	Pteridophyta	Leptosporangiopsida	Polypodiales	Onocleaceae	Pentarhizidium
Cheilanthopsis elongata	Pteridophyta	Leptosporangiopsida	Polypodiales	Woodsiaceae	Cheilanthopsis
Cheilanthopsis indusiosa	Pteridophyta	Leptosporangiopsida	Polypodiales	Woodsiaceae	Cheilanthopsis
Protowoodsia manchuriensis	Pteridophyta	Leptosporangiopsida	Polypodiales	Woodsiaceae	Protowoodsia
Woodsia acuminata	Pteridophyta	Leptosporangiopsida	Polypodiales	Woodsiaceae	Woodsia
Woodsia alpina	Pteridophyta	Leptosporangiopsida	Polypodiales	Woodsiaceae	Woodsia
Woodsia andersonii	Pteridophyta	Leptosporangiopsida	Polypodiales	Woodsiaceae	Woodsia
Woodsia cinnamomea	Pteridophyta	Leptosporangiopsida	Polypodiales	Woodsiaceae	Woodsia
Woodsia cycloloba	Pteridophyta	Leptosporangiopsida	Polypodiales	Woodsiaceae	Woodsia
Woodsia frondosa	Pteridophyta	Leptosporangiopsida	Polypodiales	Woodsiaceae	Woodsia
Woodsia glabella	Pteridophyta	Leptosporangiopsida	Polypodiales	Woodsiaceae	Woodsia
Woodsia hancockii	Pteridophyta	Leptosporangiopsida	Polypodiales	Woodsiaceae	Woodsia
Woodsia ilvensis	Pteridophyta	Leptosporangiopsida	Polypodiales	Woodsiaceae	Woodsia
Woodsia intermedia	Pteridophyta	Leptosporangiopsida	Polypodiales	Woodsiaceae	Woodsia
Woodsia lanosa	Pteridophyta	Leptosporangiopsida	Polypodiales	Woodsiaceae	Woodsia
Woodsia macrochlaena	Pteridophyta	Leptosporangiopsida	Polypodiales	Woodsiaceae	Woodsia
Woodsia macrospora	Pteridophyta	Leptosporangiopsida	Polypodiales	Woodsiaceae	Woodsia
Woodsia oblonga	Pteridophyta	Leptosporangiopsida	Polypodiales	Woodsiaceae	Woodsia
Woodsia okamotoi	Pteridophyta	Leptosporangiopsida	Polypodiales	Woodsiaceae	Woodsia
Woodsia pilosa	Pteridophyta	Leptosporangiopsida	Polypodiales	Woodsiaceae	Woodsia
Woodsia polystichoides	Pteridophyta	Leptosporangiopsida	Polypodiales	Woodsiaceae	Woodsia
Woodsia rosthorniana	Pteridophyta	Leptosporangiopsida	Polypodiales	Woodsiaceae	Woodsia
Woodsia shennongensis	Pteridophyta	Leptosporangiopsida	Polypodiales	Woodsiaceae	Woodsia
Woodsia shensiensis	Pteridophyta	Leptosporangiopsida	Polypodiales	Woodsiaceae	Woodsia
Woodsia sinica	Pteridophyta	Leptosporangiopsida	Polypodiales	Woodsiaceae	Woodsia
Woodsia subcordata	Pteridophyta	Leptosporangiopsida	Polypodiales	Woodsiaceae	Woodsia
Blechnidium melanopus	Pteridophyta	Leptosporangiopsida	Polypodiales	Blechnaceae	Blechnidium
Blechnum orientale	Pteridophyta	Leptosporangiopsida	Polypodiales	Blechnaceae	Blechnum
Brainea insignis	Pteridophyta	Leptosporangiopsida	Polypodiales	Blechnaceae	Brainea
Chieniopteris harlandii	Pteridophyta	Leptosporangiopsida	Polypodiales	Blechnaceae	Chieniopteris
Chieniopteris kempii	Pteridophyta	Leptosporangiopsida	Polypodiales	Blechnaceae	Chieniopteris
Diploblechnum fraseri	Pteridophyta	Leptosporangiopsida	Polypodiales	Blechnaceae	Diploblechnum
Struthiopteris eburnea	Pteridophyta	Leptosporangiopsida	Polypodiales	Blechnaceae	Struthiopteris
Struthiopteris hancockii	Pteridophyta	Leptosporangiopsida	Polypodiales	Blechnaceae	Struthiopteris
Woodwardia biserrata	Pteridophyta	Leptosporangiopsida	Polypodiales	Blechnaceae	Woodwardia
Woodwardia japonica	Pteridophyta	Leptosporangiopsida	Polypodiales	Blechnaceae	Woodwardia
Woodwardia magnifica	Pteridophyta	Leptosporangiopsida	Polypodiales	Blechnaceae	Woodwardia
Woodwardia orientalis	Pteridophyta	Leptosporangiopsida	Polypodiales	Blechnaceae	Woodwardia
Acrophorus paleolatus	Pteridophyta	Leptosporangiopsida	Polypodiales	Peranemaceae	Acrophorus
Diacalpe adscendens	Pteridophyta	Leptosporangiopsida	Polypodiales	Peranemaceae	Diacalpe
Diacalpe annamensis	Pteridophyta	Leptosporangiopsida	Polypodiales	Peranemaceae	Diacalpe
Diacalpe aspidioides	Pteridophyta	Leptosporangiopsida	Polypodiales	Peranemaceae	Diacalpe
Diacalpe chinensis	Pteridophyta	Leptosporangiopsida	Polypodiales	Peranemaceae	Diacalpe
Diacalpe christensenae	Pteridophyta	Leptosporangiopsida	Polypodiales	Peranemaceae	Diacalpe
Diacalpe laevigata	Pteridophyta	Leptosporangiopsida	Polypodiales	Peranemaceae	Diacalpe
Diacalpe omeiensis	Pteridophyta	Leptosporangiopsida	Polypodiales	Peranemaceae	Diacalpe
Peranema cyatheoides	Pteridophyta	Leptosporangiopsida	Polypodiales	Peranemaceae	Peranema
Acrorumohra diffracta	Pteridophyta	Leptosporangiopsida	Polypodiales	Dryopteridaceae	Acrorumohra
Acrorumohra hasseltii	Pteridophyta	Leptosporangiopsida	Polypodiales	Dryopteridaceae	Acrorumohra
Acrorumohra subreflexipinna	Pteridophyta	Leptosporangiopsida	Polypodiales	Dryopteridaceae	Acrorumohra
Arachniodes ailaoshanensis	Pteridophyta	Leptosporangiopsida	Polypodiales	Dryopteridaceae	Arachniodes
Arachniodes amabilis	Pteridophyta	Leptosporangiopsida	Polypodiales	Dryopteridaceae	Arachniodes
Arachniodes amoena	Pteridophyta	Leptosporangiopsida	Polypodiales	Dryopteridaceae	Arachniodes
Arachniodes aristata	Pteridophyta	Leptosporangiopsida	Polypodiales	Dryopteridaceae	Arachniodes
Arachniodes assamica	Pteridophyta	Leptosporangiopsida	Polypodiales	Dryopteridaceae	Arachniodes
Arachniodes cavalerii	Pteridophyta	Leptosporangiopsida	Polypodiales	Dryopteridaceae	Arachniodes
Arachniodes chinensis	Pteridophyta	Leptosporangiopsida	Polypodiales	Dryopteridaceae	Arachniodes
Arachniodes coniifolia	Pteridophyta	Leptosporangiopsida	Polypodiales	Dryopteridaceae	Arachniodes
Arachniodes dimorphophyllum	Pteridophyta	Leptosporangiopsida	Polypodiales	Dryopteridaceae	Arachniodes
Arachniodes fengii	Pteridophyta	Leptosporangiopsida	Polypodiales	Dryopteridaceae	Arachniodes
Arachniodes festina	Pteridophyta	Leptosporangiopsida	Polypodiales	Dryopteridaceae	Arachniodes
Arachniodes gigantea	Pteridophyta	Leptosporangiopsida	Polypodiales	Dryopteridaceae	Arachniodes
Arachniodes globisora	Pteridophyta	Leptosporangiopsida	Polypodiales	Dryopteridaceae	Arachniodes
Arachniodes grossa	Pteridophyta	Leptosporangiopsida	Polypodiales	Dryopteridaceae	Arachniodes
Arachniodes hainanensis	Pteridophyta	Leptosporangiopsida	Polypodiales	Dryopteridaceae	Arachniodes
Arachniodes hekiana	Pteridophyta	Leptosporangiopsida	Polypodiales	Dryopteridaceae	Arachniodes
Arachniodes henryi	Pteridophyta	Leptosporangiopsida	Polypodiales	Dryopteridaceae	Arachniodes
Arachniodes hunanensis	Pteridophyta	Leptosporangiopsida	Polypodiales	Dryopteridaceae	Arachniodes
Arachniodes hupingshanensis	Pteridophyta	Leptosporangiopsida	Polypodiales	Dryopteridaceae	Arachniodes
Arachniodes jinpingensis	Pteridophyta	Leptosporangiopsida	Polypodiales	Dryopteridaceae	Arachniodes
Arachniodes lanceolata	Pteridophyta	Leptosporangiopsida	Polypodiales	Dryopteridaceae	Arachniodes
Arachniodes longipinna	Pteridophyta	Leptosporangiopsida	Polypodiales	Dryopteridaceae	Arachniodes
Arachniodes nigrospinosa	Pteridophyta	Leptosporangiopsida	Polypodiales	Dryopteridaceae	Arachniodes
Arachniodes nipponica	Pteridophyta	Leptosporangiopsida	Polypodiales	Dryopteridaceae	Arachniodes
Arachniodes pseudo-assamica	Pteridophyta	Leptosporangiopsida	Polypodiales	Dryopteridaceae	Arachniodes
Arachniodes pseudohekiana	Pteridophyta	Leptosporangiopsida	Polypodiales	Dryopteridaceae	Arachniodes
Arachniodes reducta	Pteridophyta	Leptosporangiopsida	Polypodiales	Dryopteridaceae	Arachniodes
Arachniodes simplicior	Pteridophyta	Leptosporangiopsida	Polypodiales	Dryopteridaceae	Arachniodes
Arachniodes simulans	Pteridophyta	Leptosporangiopsida	Polypodiales	Dryopteridaceae	Arachniodes
Arachniodes sinorhomboidea	Pteridophyta	Leptosporangiopsida	Polypodiales	Dryopteridaceae	Arachniodes
Arachniodes speciosa	Pteridophyta	Leptosporangiopsida	Polypodiales	Dryopteridaceae	Arachniodes
Arachniodes spectabilis	Pteridophyta	Leptosporangiopsida	Polypodiales	Dryopteridaceae	Arachniodes
Arachniodes tonkinensis	Pteridophyta	Leptosporangiopsida	Polypodiales	Dryopteridaceae	Arachniodes
Arachniodes wulingshaensis	Pteridophyta	Leptosporangiopsida	Polypodiales	Dryopteridaceae	Arachniodes
Arachniodes yoshinagae	Pteridophyta	Leptosporangiopsida	Polypodiales	Dryopteridaceae	Arachniodes
Arachniodes ziyunshanensis	Pteridophyta	Leptosporangiopsida	Polypodiales	Dryopteridaceae	Arachniodes
Cyclopeltis crenata	Pteridophyta	Leptosporangiopsida	Polypodiales	Dryopteridaceae	Cyclopeltis
Cyrtogonellum caducum	Pteridophyta	Leptosporangiopsida	Polypodiales	Dryopteridaceae	Cyrtogonellum
Cyrtogonellum fraxinellum	Pteridophyta	Leptosporangiopsida	Polypodiales	Dryopteridaceae	Cyrtogonellum
Cyrtogonellum inaequalis	Pteridophyta	Leptosporangiopsida	Polypodiales	Dryopteridaceae	Cyrtogonellum
Cyrtogonellum rupicola	Pteridophyta	Leptosporangiopsida	Polypodiales	Dryopteridaceae	Cyrtogonellum
Cyrtogonellum xichouense	Pteridophyta	Leptosporangiopsida	Polypodiales	Dryopteridaceae	Cyrtogonellum
Cyrtomidictyum basipinnatum	Pteridophyta	Leptosporangiopsida	Polypodiales	Dryopteridaceae	Cyrtomidictyum
Cyrtomidictyum conjunctum	Pteridophyta	Leptosporangiopsida	Polypodiales	Dryopteridaceae	Cyrtomidictyum
Cyrtomidictyum lepidocaulon	Pteridophyta	Leptosporangiopsida	Polypodiales	Dryopteridaceae	Cyrtomidictyum
Cyrtomium aequibasis	Pteridophyta	Leptosporangiopsida	Polypodiales	Dryopteridaceae	Cyrtomium
Cyrtomium balansae	Pteridophyta	Leptosporangiopsida	Polypodiales	Dryopteridaceae	Cyrtomium
Cyrtomium caryotideum	Pteridophyta	Leptosporangiopsida	Polypodiales	Dryopteridaceae	Cyrtomium
Cyrtomium chingianum	Pteridophyta	Leptosporangiopsida	Polypodiales	Dryopteridaceae	Cyrtomium
Cyrtomium conforme	Pteridophyta	Leptosporangiopsida	Polypodiales	Dryopteridaceae	Cyrtomium
Cyrtomium devexiscapulae	Pteridophyta	Leptosporangiopsida	Polypodiales	Dryopteridaceae	Cyrtomium
Cyrtomium falcatum	Pteridophyta	Leptosporangiopsida	Polypodiales	Dryopteridaceae	Cyrtomium
Cyrtomium fortunei	Pteridophyta	Leptosporangiopsida	Polypodiales	Dryopteridaceae	Cyrtomium
Cyrtomium grossum	Pteridophyta	Leptosporangiopsida	Polypodiales	Dryopteridaceae	Cyrtomium
Cyrtomium guizhouense	Pteridophyta	Leptosporangiopsida	Polypodiales	Dryopteridaceae	Cyrtomium
Cyrtomium hemionitis	Pteridophyta	Leptosporangiopsida	Polypodiales	Dryopteridaceae	Cyrtomium
Cyrtomium hookerianum	Pteridophyta	Leptosporangiopsida	Polypodiales	Dryopteridaceae	Cyrtomium
Cyrtomium latifalcatum	Pteridophyta	Leptosporangiopsida	Polypodiales	Dryopteridaceae	Cyrtomium
Cyrtomium lonchitoides	Pteridophyta	Leptosporangiopsida	Polypodiales	Dryopteridaceae	Cyrtomium
Cyrtomium macrophyllum	Pteridophyta	Leptosporangiopsida	Polypodiales	Dryopteridaceae	Cyrtomium
Cyrtomium membranifolium	Pteridophyta	Leptosporangiopsida	Polypodiales	Dryopteridaceae	Cyrtomium
Cyrtomium neocaryotideum	Pteridophyta	Leptosporangiopsida	Polypodiales	Dryopteridaceae	Cyrtomium
Cyrtomium nephrolepioides	Pteridophyta	Leptosporangiopsida	Polypodiales	Dryopteridaceae	Cyrtomium
Cyrtomium nervosum	Pteridophyta	Leptosporangiopsida	Polypodiales	Dryopteridaceae	Cyrtomium
Cyrtomium obliquum	Pteridophyta	Leptosporangiopsida	Polypodiales	Dryopteridaceae	Cyrtomium
Cyrtomium omeiense	Pteridophyta	Leptosporangiopsida	Polypodiales	Dryopteridaceae	Cyrtomium
Cyrtomium pachyphyllum	Pteridophyta	Leptosporangiopsida	Polypodiales	Dryopteridaceae	Cyrtomium
Cyrtomium retrosopaleaceum	Pteridophyta	Leptosporangiopsida	Polypodiales	Dryopteridaceae	Cyrtomium
Cyrtomium serratum	Pteridophyta	Leptosporangiopsida	Polypodiales	Dryopteridaceae	Cyrtomium
Cyrtomium shandongense	Pteridophyta	Leptosporangiopsida	Polypodiales	Dryopteridaceae	Cyrtomium
Cyrtomium shingianum	Pteridophyta	Leptosporangiopsida	Polypodiales	Dryopteridaceae	Cyrtomium
Cyrtomium sinningense	Pteridophyta	Leptosporangiopsida	Polypodiales	Dryopteridaceae	Cyrtomium
Cyrtomium taiwanense	Pteridophyta	Leptosporangiopsida	Polypodiales	Dryopteridaceae	Cyrtomium
Cyrtomium tengii	Pteridophyta	Leptosporangiopsida	Polypodiales	Dryopteridaceae	Cyrtomium
Cyrtomium trapezoideum	Pteridophyta	Leptosporangiopsida	Polypodiales	Dryopteridaceae	Cyrtomium
Cyrtomium tukusicola	Pteridophyta	Leptosporangiopsida	Polypodiales	Dryopteridaceae	Cyrtomium
Cyrtomium uniseriale	Pteridophyta	Leptosporangiopsida	Polypodiales	Dryopteridaceae	Cyrtomium
Cyrtomium urophyllum	Pteridophyta	Leptosporangiopsida	Polypodiales	Dryopteridaceae	Cyrtomium
Cyrtomium wulingense	Pteridophyta	Leptosporangiopsida	Polypodiales	Dryopteridaceae	Cyrtomium
Cyrtomium yamamotoi	Pteridophyta	Leptosporangiopsida	Polypodiales	Dryopteridaceae	Cyrtomium
Cyrtomium yunnanense	Pteridophyta	Leptosporangiopsida	Polypodiales	Dryopteridaceae	Cyrtomium
Dryopteris acutodentata	Pteridophyta	Leptosporangiopsida	Polypodiales	Dryopteridaceae	Dryopteris
Dryopteris alpestris	Pteridophyta	Leptosporangiopsida	Polypodiales	Dryopteridaceae	Dryopteris
Dryopteris alpicola	Pteridophyta	Leptosporangiopsida	Polypodiales	Dryopteridaceae	Dryopteris
Dryopteris amurensis	Pteridophyta	Leptosporangiopsida	Polypodiales	Dryopteridaceae	Dryopteris
Dryopteris angustifrons	Pteridophyta	Leptosporangiopsida	Polypodiales	Dryopteridaceae	Dryopteris
Dryopteris assamensis	Pteridophyta	Leptosporangiopsida	Polypodiales	Dryopteridaceae	Dryopteris
Dryopteris atrata	Pteridophyta	Leptosporangiopsida	Polypodiales	Dryopteridaceae	Dryopteris
Dryopteris barbigera	Pteridophyta	Leptosporangiopsida	Polypodiales	Dryopteridaceae	Dryopteris
Dryopteris bissetiana	Pteridophyta	Leptosporangiopsida	Polypodiales	Dryopteridaceae	Dryopteris
Dryopteris blanfordii	Pteridophyta	Leptosporangiopsida	Polypodiales	Dryopteridaceae	Dryopteris
Dryopteris bodinieri	Pteridophyta	Leptosporangiopsida	Polypodiales	Dryopteridaceae	Dryopteris
Dryopteris caroli-hopei	Pteridophyta	Leptosporangiopsida	Polypodiales	Dryopteridaceae	Dryopteris
Dryopteris carthusiana	Pteridophyta	Leptosporangiopsida	Polypodiales	Dryopteridaceae	Dryopteris
Dryopteris championii	Pteridophyta	Leptosporangiopsida	Polypodiales	Dryopteridaceae	Dryopteris
Dryopteris chinensis	Pteridophyta	Leptosporangiopsida	Polypodiales	Dryopteridaceae	Dryopteris
Dryopteris chrysocoma	Pteridophyta	Leptosporangiopsida	Polypodiales	Dryopteridaceae	Dryopteris
Dryopteris cochleata	Pteridophyta	Leptosporangiopsida	Polypodiales	Dryopteridaceae	Dryopteris
Dryopteris commixta	Pteridophyta	Leptosporangiopsida	Polypodiales	Dryopteridaceae	Dryopteris
Dryopteris conjugata	Pteridophyta	Leptosporangiopsida	Polypodiales	Dryopteridaceae	Dryopteris
Dryopteris coreano-montana	Pteridophyta	Leptosporangiopsida	Polypodiales	Dryopteridaceae	Dryopteris
Dryopteris costalisora	Pteridophyta	Leptosporangiopsida	Polypodiales	Dryopteridaceae	Dryopteris
Dryopteris crassirhizoma	Pteridophyta	Leptosporangiopsida	Polypodiales	Dryopteridaceae	Dryopteris
Dryopteris cycadina	Pteridophyta	Leptosporangiopsida	Polypodiales	Dryopteridaceae	Dryopteris
Dryopteris cyclopeltiformis	Pteridophyta	Leptosporangiopsida	Polypodiales	Dryopteridaceae	Dryopteris
Dryopteris daozhenensis	Pteridophyta	Leptosporangiopsida	Polypodiales	Dryopteridaceae	Dryopteris
Dryopteris decipiens	Pteridophyta	Leptosporangiopsida	Polypodiales	Dryopteridaceae	Dryopteris
Dryopteris dehuaensis	Pteridophyta	Leptosporangiopsida	Polypodiales	Dryopteridaceae	Dryopteris
Dryopteris dickinsii	Pteridophyta	Leptosporangiopsida	Polypodiales	Dryopteridaceae	Dryopteris
Dryopteris enneaphylla	Pteridophyta	Leptosporangiopsida	Polypodiales	Dryopteridaceae	Dryopteris
Dryopteris erythrosora	Pteridophyta	Leptosporangiopsida	Polypodiales	Dryopteridaceae	Dryopteris
Dryopteris expansa	Pteridophyta	Leptosporangiopsida	Polypodiales	Dryopteridaceae	Dryopteris
Dryopteris fibrillosissima	Pteridophyta	Leptosporangiopsida	Polypodiales	Dryopteridaceae	Dryopteris
Dryopteris filix-mas	Pteridophyta	Leptosporangiopsida	Polypodiales	Dryopteridaceae	Dryopteris
Dryopteris formosana	Pteridophyta	Leptosporangiopsida	Polypodiales	Dryopteridaceae	Dryopteris
Dryopteris fragrans	Pteridophyta	Leptosporangiopsida	Polypodiales	Dryopteridaceae	Dryopteris
Dryopteris fructuosa	Pteridophyta	Leptosporangiopsida	Polypodiales	Dryopteridaceae	Dryopteris
Dryopteris fuscipes	Pteridophyta	Leptosporangiopsida	Polypodiales	Dryopteridaceae	Dryopteris
Dryopteris goeringiana	Pteridophyta	Leptosporangiopsida	Polypodiales	Dryopteridaceae	Dryopteris
Dryopteris guangxiensis	Pteridophyta	Leptosporangiopsida	Polypodiales	Dryopteridaceae	Dryopteris
Dryopteris gymnophylla	Pteridophyta	Leptosporangiopsida	Polypodiales	Dryopteridaceae	Dryopteris
Dryopteris gymnosora	Pteridophyta	Leptosporangiopsida	Polypodiales	Dryopteridaceae	Dryopteris
Dryopteris habaensis	Pteridophyta	Leptosporangiopsida	Polypodiales	Dryopteridaceae	Dryopteris
Dryopteris handeliana	Pteridophyta	Leptosporangiopsida	Polypodiales	Dryopteridaceae	Dryopteris
Dryopteris hangchowensis	Pteridophyta	Leptosporangiopsida	Polypodiales	Dryopteridaceae	Dryopteris
Dryopteris hezhangensis	Pteridophyta	Leptosporangiopsida	Polypodiales	Dryopteridaceae	Dryopteris
Dryopteris himachalensis	Pteridophyta	Leptosporangiopsida	Polypodiales	Dryopteridaceae	Dryopteris
Dryopteris hirtipes	Pteridophyta	Leptosporangiopsida	Polypodiales	Dryopteridaceae	Dryopteris
Dryopteris hondoensis	Pteridophyta	Leptosporangiopsida	Polypodiales	Dryopteridaceae	Dryopteris
Dryopteris immixta	Pteridophyta	Leptosporangiopsida	Polypodiales	Dryopteridaceae	Dryopteris
Dryopteris incisolobata	Pteridophyta	Leptosporangiopsida	Polypodiales	Dryopteridaceae	Dryopteris
Dryopteris indusiata	Pteridophyta	Leptosporangiopsida	Polypodiales	Dryopteridaceae	Dryopteris
Dryopteris integriloba	Pteridophyta	Leptosporangiopsida	Polypodiales	Dryopteridaceae	Dryopteris
Dryopteris juxtaposita	Pteridophyta	Leptosporangiopsida	Polypodiales	Dryopteridaceae	Dryopteris
Dryopteris kinkiensis	Pteridophyta	Leptosporangiopsida	Polypodiales	Dryopteridaceae	Dryopteris
Dryopteris komarovii	Pteridophyta	Leptosporangiopsida	Polypodiales	Dryopteridaceae	Dryopteris
Dryopteris labordei	Pteridophyta	Leptosporangiopsida	Polypodiales	Dryopteridaceae	Dryopteris
Dryopteris lacera	Pteridophyta	Leptosporangiopsida	Polypodiales	Dryopteridaceae	Dryopteris
Dryopteris lachoongensis	Pteridophyta	Leptosporangiopsida	Polypodiales	Dryopteridaceae	Dryopteris
Dryopteris latibasis	Pteridophyta	Leptosporangiopsida	Polypodiales	Dryopteridaceae	Dryopteris
Dryopteris lepidopoda	Pteridophyta	Leptosporangiopsida	Polypodiales	Dryopteridaceae	Dryopteris
Dryopteris lepidorachis	Pteridophyta	Leptosporangiopsida	Polypodiales	Dryopteridaceae	Dryopteris
Dryopteris liangkwangensis	Pteridophyta	Leptosporangiopsida	Polypodiales	Dryopteridaceae	Dryopteris
Dryopteris lunanensis	Pteridophyta	Leptosporangiopsida	Polypodiales	Dryopteridaceae	Dryopteris
Dryopteris marginata	Pteridophyta	Leptosporangiopsida	Polypodiales	Dryopteridaceae	Dryopteris
Dryopteris microlepis	Pteridophyta	Leptosporangiopsida	Polypodiales	Dryopteridaceae	Dryopteris
Dryopteris monticola	Pteridophyta	Leptosporangiopsida	Polypodiales	Dryopteridaceae	Dryopteris
Dryopteris montigena	Pteridophyta	Leptosporangiopsida	Polypodiales	Dryopteridaceae	Dryopteris
Dryopteris namegatae	Pteridophyta	Leptosporangiopsida	Polypodiales	Dryopteridaceae	Dryopteris
Dryopteris neolepidopoda	Pteridophyta	Leptosporangiopsida	Polypodiales	Dryopteridaceae	Dryopteris
Dryopteris neorosthornii	Pteridophyta	Leptosporangiopsida	Polypodiales	Dryopteridaceae	Dryopteris
Dryopteris nobilis	Pteridophyta	Leptosporangiopsida	Polypodiales	Dryopteridaceae	Dryopteris
Dryopteris nyingchiensis	Pteridophyta	Leptosporangiopsida	Polypodiales	Dryopteridaceae	Dryopteris
Dryopteris pacifica	Pteridophyta	Leptosporangiopsida	Polypodiales	Dryopteridaceae	Dryopteris
Dryopteris panda	Pteridophyta	Leptosporangiopsida	Polypodiales	Dryopteridaceae	Dryopteris
Dryopteris paralunanensis	Pteridophyta	Leptosporangiopsida	Polypodiales	Dryopteridaceae	Dryopteris
Dryopteris peninsulae	Pteridophyta	Leptosporangiopsida	Polypodiales	Dryopteridaceae	Dryopteris
Dryopteris podophylla	Pteridophyta	Leptosporangiopsida	Polypodiales	Dryopteridaceae	Dryopteris
Dryopteris polita	Pteridophyta	Leptosporangiopsida	Polypodiales	Dryopteridaceae	Dryopteris
Dryopteris porosa	Pteridophyta	Leptosporangiopsida	Polypodiales	Dryopteridaceae	Dryopteris
Dryopteris pseudosparsa	Pteridophyta	Leptosporangiopsida	Polypodiales	Dryopteridaceae	Dryopteris
Dryopteris pseudovaria	Pteridophyta	Leptosporangiopsida	Polypodiales	Dryopteridaceae	Dryopteris
Dryopteris pteridoformis	Pteridophyta	Leptosporangiopsida	Polypodiales	Dryopteridaceae	Dryopteris
Dryopteris pulcherrima	Pteridophyta	Leptosporangiopsida	Polypodiales	Dryopteridaceae	Dryopteris
Dryopteris pulvinulifera	Pteridophyta	Leptosporangiopsida	Polypodiales	Dryopteridaceae	Dryopteris
Dryopteris pycnopteroides	Pteridophyta	Leptosporangiopsida	Polypodiales	Dryopteridaceae	Dryopteris
Dryopteris redactopinnata	Pteridophyta	Leptosporangiopsida	Polypodiales	Dryopteridaceae	Dryopteris
Dryopteris reflexosquamata	Pteridophyta	Leptosporangiopsida	Polypodiales	Dryopteridaceae	Dryopteris
Dryopteris rosthornii	Pteridophyta	Leptosporangiopsida	Polypodiales	Dryopteridaceae	Dryopteris
Dryopteris rubrobrunnea	Pteridophyta	Leptosporangiopsida	Polypodiales	Dryopteridaceae	Dryopteris
Dryopteris ryo-itoana	Pteridophyta	Leptosporangiopsida	Polypodiales	Dryopteridaceae	Dryopteris
Dryopteris sacrosancta	Pteridophyta	Leptosporangiopsida	Polypodiales	Dryopteridaceae	Dryopteris
Dryopteris saxifraga	Pteridophyta	Leptosporangiopsida	Polypodiales	Dryopteridaceae	Dryopteris
Dryopteris scottii	Pteridophyta	Leptosporangiopsida	Polypodiales	Dryopteridaceae	Dryopteris
Dryopteris sericea	Pteridophyta	Leptosporangiopsida	Polypodiales	Dryopteridaceae	Dryopteris
Dryopteris serrato-dentata	Pteridophyta	Leptosporangiopsida	Polypodiales	Dryopteridaceae	Dryopteris
Dryopteris sieboldii	Pteridophyta	Leptosporangiopsida	Polypodiales	Dryopteridaceae	Dryopteris
Dryopteris sikkimensis	Pteridophyta	Leptosporangiopsida	Polypodiales	Dryopteridaceae	Dryopteris
Dryopteris simasakii	Pteridophyta	Leptosporangiopsida	Polypodiales	Dryopteridaceae	Dryopteris
Dryopteris sinofibrillosa	Pteridophyta	Leptosporangiopsida	Polypodiales	Dryopteridaceae	Dryopteris
Dryopteris sordidipes	Pteridophyta	Leptosporangiopsida	Polypodiales	Dryopteridaceae	Dryopteris
Dryopteris sparsa	Pteridophyta	Leptosporangiopsida	Polypodiales	Dryopteridaceae	Dryopteris
Dryopteris splendens	Pteridophyta	Leptosporangiopsida	Polypodiales	Dryopteridaceae	Dryopteris
Dryopteris squamifera	Pteridophyta	Leptosporangiopsida	Polypodiales	Dryopteridaceae	Dryopteris
Dryopteris stenolepis	Pteridophyta	Leptosporangiopsida	Polypodiales	Dryopteridaceae	Dryopteris
Dryopteris subatrata	Pteridophyta	Leptosporangiopsida	Polypodiales	Dryopteridaceae	Dryopteris
Dryopteris subexaltata	Pteridophyta	Leptosporangiopsida	Polypodiales	Dryopteridaceae	Dryopteris
Dryopteris subimpressa	Pteridophyta	Leptosporangiopsida	Polypodiales	Dryopteridaceae	Dryopteris
Dryopteris sublacera	Pteridophyta	Leptosporangiopsida	Polypodiales	Dryopteridaceae	Dryopteris
Dryopteris submarginata	Pteridophyta	Leptosporangiopsida	Polypodiales	Dryopteridaceae	Dryopteris
Dryopteris subpycnopteroides	Pteridophyta	Leptosporangiopsida	Polypodiales	Dryopteridaceae	Dryopteris
Dryopteris subtriangularis	Pteridophyta	Leptosporangiopsida	Polypodiales	Dryopteridaceae	Dryopteris
Dryopteris tahmingensis	Pteridophyta	Leptosporangiopsida	Polypodiales	Dryopteridaceae	Dryopteris
Dryopteris tenuicula	Pteridophyta	Leptosporangiopsida	Polypodiales	Dryopteridaceae	Dryopteris
Dryopteris tenuipes	Pteridophyta	Leptosporangiopsida	Polypodiales	Dryopteridaceae	Dryopteris
Dryopteris thibetica	Pteridophyta	Leptosporangiopsida	Polypodiales	Dryopteridaceae	Dryopteris
Dryopteris tingiensis	Pteridophyta	Leptosporangiopsida	Polypodiales	Dryopteridaceae	Dryopteris
Dryopteris tokyoensis	Pteridophyta	Leptosporangiopsida	Polypodiales	Dryopteridaceae	Dryopteris
Dryopteris toyamae	Pteridophyta	Leptosporangiopsida	Polypodiales	Dryopteridaceae	Dryopteris
Dryopteris tsoongii	Pteridophyta	Leptosporangiopsida	Polypodiales	Dryopteridaceae	Dryopteris
Dryopteris uniformis	Pteridophyta	Leptosporangiopsida	Polypodiales	Dryopteridaceae	Dryopteris
Dryopteris varia	Pteridophyta	Leptosporangiopsida	Polypodiales	Dryopteridaceae	Dryopteris
Dryopteris wallichiana	Pteridophyta	Leptosporangiopsida	Polypodiales	Dryopteridaceae	Dryopteris
Dryopteris whangshangensis	Pteridophyta	Leptosporangiopsida	Polypodiales	Dryopteridaceae	Dryopteris
Dryopteris woodsiisora	Pteridophyta	Leptosporangiopsida	Polypodiales	Dryopteridaceae	Dryopteris
Dryopteris wuyishanica	Pteridophyta	Leptosporangiopsida	Polypodiales	Dryopteridaceae	Dryopteris
Dryopteris xungwuensis	Pteridophyta	Leptosporangiopsida	Polypodiales	Dryopteridaceae	Dryopteris
Dryopteris yenpingensis	Pteridophyta	Leptosporangiopsida	Polypodiales	Dryopteridaceae	Dryopteris
Dryopteris yigongensis	Pteridophyta	Leptosporangiopsida	Polypodiales	Dryopteridaceae	Dryopteris
Dryopteris yongdeensis	Pteridophyta	Leptosporangiopsida	Polypodiales	Dryopteridaceae	Dryopteris
Dryopteris yoroii	Pteridophyta	Leptosporangiopsida	Polypodiales	Dryopteridaceae	Dryopteris
Dryopteris yungtzeensis	Pteridophyta	Leptosporangiopsida	Polypodiales	Dryopteridaceae	Dryopteris
Dryopteris zhenfengensis	Pteridophyta	Leptosporangiopsida	Polypodiales	Dryopteridaceae	Dryopteris
Leptorumohra miqueliana	Pteridophyta	Leptosporangiopsida	Polypodiales	Dryopteridaceae	Leptorumohra
Leptorumohra quadripinnata	Pteridophyta	Leptosporangiopsida	Polypodiales	Dryopteridaceae	Leptorumohra
Leptorumohra sino-miqueliana	Pteridophyta	Leptosporangiopsida	Polypodiales	Dryopteridaceae	Leptorumohra
Lithostegia foeniculacea	Pteridophyta	Leptosporangiopsida	Polypodiales	Dryopteridaceae	Lithostegia
Nothoperanema diacalpioides	Pteridophyta	Leptosporangiopsida	Polypodiales	Dryopteridaceae	Nothoperanema
Nothoperanema giganteum	Pteridophyta	Leptosporangiopsida	Polypodiales	Dryopteridaceae	Nothoperanema
Nothoperanema hendersonii	Pteridophyta	Leptosporangiopsida	Polypodiales	Dryopteridaceae	Nothoperanema
Nothoperanema shikokianum	Pteridophyta	Leptosporangiopsida	Polypodiales	Dryopteridaceae	Nothoperanema
Nothoperanema squamisetum	Pteridophyta	Leptosporangiopsida	Polypodiales	Dryopteridaceae	Nothoperanema
Phanerophlebiopsis blinii	Pteridophyta	Leptosporangiopsida	Polypodiales	Dryopteridaceae	Phanerophlebiopsis
Phanerophlebiopsis hunanensis	Pteridophyta	Leptosporangiopsida	Polypodiales	Dryopteridaceae	Phanerophlebiopsis
Phanerophlebiopsis intermedia	Pteridophyta	Leptosporangiopsida	Polypodiales	Dryopteridaceae	Phanerophlebiopsis
Phanerophlebiopsis neopodophylla	Pteridophyta	Leptosporangiopsida	Polypodiales	Dryopteridaceae	Phanerophlebiopsis
Phanerophlebiopsis tsiangiana	Pteridophyta	Leptosporangiopsida	Polypodiales	Dryopteridaceae	Phanerophlebiopsis
Polystichum acanthophyllum	Pteridophyta	Leptosporangiopsida	Polypodiales	Dryopteridaceae	Polystichum
Polystichum aculeatum	Pteridophyta	Leptosporangiopsida	Polypodiales	Dryopteridaceae	Polystichum
Polystichum acutidens	Pteridophyta	Leptosporangiopsida	Polypodiales	Dryopteridaceae	Polystichum
Polystichum acutipinnulum	Pteridophyta	Leptosporangiopsida	Polypodiales	Dryopteridaceae	Polystichum
Polystichum adungense	Pteridophyta	Leptosporangiopsida	Polypodiales	Dryopteridaceae	Polystichum
Polystichum alcicorne	Pteridophyta	Leptosporangiopsida	Polypodiales	Dryopteridaceae	Polystichum
Polystichum altum	Pteridophyta	Leptosporangiopsida	Polypodiales	Dryopteridaceae	Polystichum
Polystichum ariticulatipilosum	Pteridophyta	Leptosporangiopsida	Polypodiales	Dryopteridaceae	Polystichum
Polystichum assurgentipinnum	Pteridophyta	Leptosporangiopsida	Polypodiales	Dryopteridaceae	Polystichum
Polystichum atkinsonii	Pteridophyta	Leptosporangiopsida	Polypodiales	Dryopteridaceae	Polystichum
Polystichum attenuatum	Pteridophyta	Leptosporangiopsida	Polypodiales	Dryopteridaceae	Polystichum
Polystichum auriculum	Pteridophyta	Leptosporangiopsida	Polypodiales	Dryopteridaceae	Polystichum
Polystichum bakerianum	Pteridophyta	Leptosporangiopsida	Polypodiales	Dryopteridaceae	Polystichum
Polystichum baoxingense	Pteridophyta	Leptosporangiopsida	Polypodiales	Dryopteridaceae	Polystichum
Polystichum biaristatum	Pteridophyta	Leptosporangiopsida	Polypodiales	Dryopteridaceae	Polystichum
Polystichum bifidum	Pteridophyta	Leptosporangiopsida	Polypodiales	Dryopteridaceae	Polystichum
Polystichum bigemmatum	Pteridophyta	Leptosporangiopsida	Polypodiales	Dryopteridaceae	Polystichum
Polystichum bissectum	Pteridophyta	Leptosporangiopsida	Polypodiales	Dryopteridaceae	Polystichum
Polystichum bomiense	Pteridophyta	Leptosporangiopsida	Polypodiales	Dryopteridaceae	Polystichum
Polystichum brachypterum	Pteridophyta	Leptosporangiopsida	Polypodiales	Dryopteridaceae	Polystichum
Polystichum braunii	Pteridophyta	Leptosporangiopsida	Polypodiales	Dryopteridaceae	Polystichum
Polystichum capillipes	Pteridophyta	Leptosporangiopsida	Polypodiales	Dryopteridaceae	Polystichum
Polystichum castaneum	Pteridophyta	Leptosporangiopsida	Polypodiales	Dryopteridaceae	Polystichum
Polystichum chingiae	Pteridophyta	Leptosporangiopsida	Polypodiales	Dryopteridaceae	Polystichum
Polystichum christii	Pteridophyta	Leptosporangiopsida	Polypodiales	Dryopteridaceae	Polystichum
Polystichum chunii	Pteridophyta	Leptosporangiopsida	Polypodiales	Dryopteridaceae	Polystichum
Polystichum consimile	Pteridophyta	Leptosporangiopsida	Polypodiales	Dryopteridaceae	Polystichum
Polystichum costularisorum	Pteridophyta	Leptosporangiopsida	Polypodiales	Dryopteridaceae	Polystichum
Polystichum craspedosorum	Pteridophyta	Leptosporangiopsida	Polypodiales	Dryopteridaceae	Polystichum
Polystichum crassinervium	Pteridophyta	Leptosporangiopsida	Polypodiales	Dryopteridaceae	Polystichum
Polystichum cringerum	Pteridophyta	Leptosporangiopsida	Polypodiales	Dryopteridaceae	Polystichum
Polystichum cuneatiforme	Pteridophyta	Leptosporangiopsida	Polypodiales	Dryopteridaceae	Polystichum
Polystichum cyclolobum	Pteridophyta	Leptosporangiopsida	Polypodiales	Dryopteridaceae	Polystichum
Polystichum daguanense	Pteridophyta	Leptosporangiopsida	Polypodiales	Dryopteridaceae	Polystichum
Polystichum dangii	Pteridophyta	Leptosporangiopsida	Polypodiales	Dryopteridaceae	Polystichum
Polystichum delavayi	Pteridophyta	Leptosporangiopsida	Polypodiales	Dryopteridaceae	Polystichum
Polystichum deltodon	Pteridophyta	Leptosporangiopsida	Polypodiales	Dryopteridaceae	Polystichum
Polystichum dielsii	Pteridophyta	Leptosporangiopsida	Polypodiales	Dryopteridaceae	Polystichum
Polystichum diffundens	Pteridophyta	Leptosporangiopsida	Polypodiales	Dryopteridaceae	Polystichum
Polystichum discretum	Pteridophyta	Leptosporangiopsida	Polypodiales	Dryopteridaceae	Polystichum
Polystichum disjunctum	Pteridophyta	Leptosporangiopsida	Polypodiales	Dryopteridaceae	Polystichum
Polystichum duthiei	Pteridophyta	Leptosporangiopsida	Polypodiales	Dryopteridaceae	Polystichum
Polystichum elevatovenusum	Pteridophyta	Leptosporangiopsida	Polypodiales	Dryopteridaceae	Polystichum
Polystichum erosum	Pteridophyta	Leptosporangiopsida	Polypodiales	Dryopteridaceae	Polystichum
Polystichum exauriforme	Pteridophyta	Leptosporangiopsida	Polypodiales	Dryopteridaceae	Polystichum
Polystichum excellens	Pteridophyta	Leptosporangiopsida	Polypodiales	Dryopteridaceae	Polystichum
Polystichum eximium	Pteridophyta	Leptosporangiopsida	Polypodiales	Dryopteridaceae	Polystichum
Polystichum fimbriatum	Pteridophyta	Leptosporangiopsida	Polypodiales	Dryopteridaceae	Polystichum
Polystichum formosanum	Pteridophyta	Leptosporangiopsida	Polypodiales	Dryopteridaceae	Polystichum
Polystichum frigidicola	Pteridophyta	Leptosporangiopsida	Polypodiales	Dryopteridaceae	Polystichum
Polystichum fugongense	Pteridophyta	Leptosporangiopsida	Polypodiales	Dryopteridaceae	Polystichum
Polystichum gongboense	Pteridophyta	Leptosporangiopsida	Polypodiales	Dryopteridaceae	Polystichum
Polystichum grandifrons	Pteridophyta	Leptosporangiopsida	Polypodiales	Dryopteridaceae	Polystichum
Polystichum guangxiense	Pteridophyta	Leptosporangiopsida	Polypodiales	Dryopteridaceae	Polystichum
Polystichum gymnocarpium	Pteridophyta	Leptosporangiopsida	Polypodiales	Dryopteridaceae	Polystichum
Polystichum habaense	Pteridophyta	Leptosporangiopsida	Polypodiales	Dryopteridaceae	Polystichum
Polystichum hancockii	Pteridophyta	Leptosporangiopsida	Polypodiales	Dryopteridaceae	Polystichum
Polystichum hecatopteron	Pteridophyta	Leptosporangiopsida	Polypodiales	Dryopteridaceae	Polystichum
Polystichum herbaceum	Pteridophyta	Leptosporangiopsida	Polypodiales	Dryopteridaceae	Polystichum
Polystichum houchangense	Pteridophyta	Leptosporangiopsida	Polypodiales	Dryopteridaceae	Polystichum
Polystichum huae	Pteridophyta	Leptosporangiopsida	Polypodiales	Dryopteridaceae	Polystichum
Polystichum ichangense	Pteridophyta	Leptosporangiopsida	Polypodiales	Dryopteridaceae	Polystichum
Polystichum inaense	Pteridophyta	Leptosporangiopsida	Polypodiales	Dryopteridaceae	Polystichum
Polystichum incisopinnulum	Pteridophyta	Leptosporangiopsida	Polypodiales	Dryopteridaceae	Polystichum
Polystichum integrilimbum	Pteridophyta	Leptosporangiopsida	Polypodiales	Dryopteridaceae	Polystichum
Polystichum integrilobum	Pteridophyta	Leptosporangiopsida	Polypodiales	Dryopteridaceae	Polystichum
Polystichum jinfoshaense	Pteridophyta	Leptosporangiopsida	Polypodiales	Dryopteridaceae	Polystichum
Polystichum jiulaodongense	Pteridophyta	Leptosporangiopsida	Polypodiales	Dryopteridaceae	Polystichum
Polystichum jizhushanense	Pteridophyta	Leptosporangiopsida	Polypodiales	Dryopteridaceae	Polystichum
Polystichum kangdingense	Pteridophyta	Leptosporangiopsida	Polypodiales	Dryopteridaceae	Polystichum
Polystichum kwangtungense	Pteridophyta	Leptosporangiopsida	Polypodiales	Dryopteridaceae	Polystichum
Polystichum lachenense	Pteridophyta	Leptosporangiopsida	Polypodiales	Dryopteridaceae	Polystichum
Polystichum lanceolatum	Pteridophyta	Leptosporangiopsida	Polypodiales	Dryopteridaceae	Polystichum
Polystichum langchungense	Pteridophyta	Leptosporangiopsida	Polypodiales	Dryopteridaceae	Polystichum
Polystichum latilepis	Pteridophyta	Leptosporangiopsida	Polypodiales	Dryopteridaceae	Polystichum
Polystichum lentum	Pteridophyta	Leptosporangiopsida	Polypodiales	Dryopteridaceae	Polystichum
Polystichum leveillei	Pteridophyta	Leptosporangiopsida	Polypodiales	Dryopteridaceae	Polystichum
Polystichum liui	Pteridophyta	Leptosporangiopsida	Polypodiales	Dryopteridaceae	Polystichum
Polystichum lonchitis	Pteridophyta	Leptosporangiopsida	Polypodiales	Dryopteridaceae	Polystichum
Polystichum longiaristatum	Pteridophyta	Leptosporangiopsida	Polypodiales	Dryopteridaceae	Polystichum
Polystichum longidens	Pteridophyta	Leptosporangiopsida	Polypodiales	Dryopteridaceae	Polystichum
Polystichum longipaleatum	Pteridophyta	Leptosporangiopsida	Polypodiales	Dryopteridaceae	Polystichum
Polystichum longipes	Pteridophyta	Leptosporangiopsida	Polypodiales	Dryopteridaceae	Polystichum
Polystichum longipinnulum	Pteridophyta	Leptosporangiopsida	Polypodiales	Dryopteridaceae	Polystichum
Polystichum longispinosum	Pteridophyta	Leptosporangiopsida	Polypodiales	Dryopteridaceae	Polystichum
Polystichum longissimum	Pteridophyta	Leptosporangiopsida	Polypodiales	Dryopteridaceae	Polystichum
Polystichum macrochlaenum	Pteridophyta	Leptosporangiopsida	Polypodiales	Dryopteridaceae	Polystichum
Polystichum makinoi	Pteridophyta	Leptosporangiopsida	Polypodiales	Dryopteridaceae	Polystichum
Polystichum manmeiense	Pteridophyta	Leptosporangiopsida	Polypodiales	Dryopteridaceae	Polystichum
Polystichum martinii	Pteridophyta	Leptosporangiopsida	Polypodiales	Dryopteridaceae	Polystichum
Polystichum mayebarae	Pteridophyta	Leptosporangiopsida	Polypodiales	Dryopteridaceae	Polystichum
Polystichum medogense	Pteridophyta	Leptosporangiopsida	Polypodiales	Dryopteridaceae	Polystichum
Polystichum mehrae	Pteridophyta	Leptosporangiopsida	Polypodiales	Dryopteridaceae	Polystichum
Polystichum meiguense	Pteridophyta	Leptosporangiopsida	Polypodiales	Dryopteridaceae	Polystichum
Polystichum melanostipes	Pteridophyta	Leptosporangiopsida	Polypodiales	Dryopteridaceae	Polystichum
Polystichum mollissimum	Pteridophyta	Leptosporangiopsida	Polypodiales	Dryopteridaceae	Polystichum
Polystichum morii	Pteridophyta	Leptosporangiopsida	Polypodiales	Dryopteridaceae	Polystichum
Polystichum moupinense	Pteridophyta	Leptosporangiopsida	Polypodiales	Dryopteridaceae	Polystichum
Polystichum muscicola	Pteridophyta	Leptosporangiopsida	Polypodiales	Dryopteridaceae	Polystichum
Polystichum nayongense	Pteridophyta	Leptosporangiopsida	Polypodiales	Dryopteridaceae	Polystichum
Polystichum neoliuii	Pteridophyta	Leptosporangiopsida	Polypodiales	Dryopteridaceae	Polystichum
Polystichum neolobatum	Pteridophyta	Leptosporangiopsida	Polypodiales	Dryopteridaceae	Polystichum
Polystichum nepalense	Pteridophyta	Leptosporangiopsida	Polypodiales	Dryopteridaceae	Polystichum
Polystichum nigrum	Pteridophyta	Leptosporangiopsida	Polypodiales	Dryopteridaceae	Polystichum
Polystichum ningshenense	Pteridophyta	Leptosporangiopsida	Polypodiales	Dryopteridaceae	Polystichum
Polystichum nudisorum	Pteridophyta	Leptosporangiopsida	Polypodiales	Dryopteridaceae	Polystichum
Polystichum obliquum	Pteridophyta	Leptosporangiopsida	Polypodiales	Dryopteridaceae	Polystichum
Polystichum oblongum	Pteridophyta	Leptosporangiopsida	Polypodiales	Dryopteridaceae	Polystichum
Polystichum oligocarpum	Pteridophyta	Leptosporangiopsida	Polypodiales	Dryopteridaceae	Polystichum
Polystichum omeiense	Pteridophyta	Leptosporangiopsida	Polypodiales	Dryopteridaceae	Polystichum
Polystichum oreodoxa	Pteridophyta	Leptosporangiopsida	Polypodiales	Dryopteridaceae	Polystichum
Polystichum orientalitibeticum	Pteridophyta	Leptosporangiopsida	Polypodiales	Dryopteridaceae	Polystichum
Polystichum otophorum	Pteridophyta	Leptosporangiopsida	Polypodiales	Dryopteridaceae	Polystichum
Polystichum ovato-paleaceum	Pteridophyta	Leptosporangiopsida	Polypodiales	Dryopteridaceae	Polystichum
Polystichum paramoupinense	Pteridophyta	Leptosporangiopsida	Polypodiales	Dryopteridaceae	Polystichum
Polystichum parvifoliolatum	Pteridophyta	Leptosporangiopsida	Polypodiales	Dryopteridaceae	Polystichum
Polystichum parvipinnulum	Pteridophyta	Leptosporangiopsida	Polypodiales	Dryopteridaceae	Polystichum
Polystichum pianmaense	Pteridophyta	Leptosporangiopsida	Polypodiales	Dryopteridaceae	Polystichum
Polystichum piceo-paleaceum	Pteridophyta	Leptosporangiopsida	Polypodiales	Dryopteridaceae	Polystichum
Polystichum polyblepharum	Pteridophyta	Leptosporangiopsida	Polypodiales	Dryopteridaceae	Polystichum
Polystichum prescottianum	Pteridophyta	Leptosporangiopsida	Polypodiales	Dryopteridaceae	Polystichum
Polystichum prionolepis	Pteridophyta	Leptosporangiopsida	Polypodiales	Dryopteridaceae	Polystichum
Polystichum pseudocastaneum	Pteridophyta	Leptosporangiopsida	Polypodiales	Dryopteridaceae	Polystichum
Polystichum pseudolanceolatum	Pteridophyta	Leptosporangiopsida	Polypodiales	Dryopteridaceae	Polystichum
Polystichum pseudomakinoi	Pteridophyta	Leptosporangiopsida	Polypodiales	Dryopteridaceae	Polystichum
Polystichum pseudorhomboideum	Pteridophyta	Leptosporangiopsida	Polypodiales	Dryopteridaceae	Polystichum
Polystichum pseudosetosum	Pteridophyta	Leptosporangiopsida	Polypodiales	Dryopteridaceae	Polystichum
Polystichum pseudoxiphophyllum	Pteridophyta	Leptosporangiopsida	Polypodiales	Dryopteridaceae	Polystichum
Polystichum punctiferum	Pteridophyta	Leptosporangiopsida	Polypodiales	Dryopteridaceae	Polystichum
Polystichum pycnopterum	Pteridophyta	Leptosporangiopsida	Polypodiales	Dryopteridaceae	Polystichum
Polystichum qamdoense	Pteridophyta	Leptosporangiopsida	Polypodiales	Dryopteridaceae	Polystichum
Polystichum retrosopaleaceum	Pteridophyta	Leptosporangiopsida	Polypodiales	Dryopteridaceae	Polystichum
Polystichum revolutum	Pteridophyta	Leptosporangiopsida	Polypodiales	Dryopteridaceae	Polystichum
Polystichum rhombiforme	Pteridophyta	Leptosporangiopsida	Polypodiales	Dryopteridaceae	Polystichum
Polystichum rigens	Pteridophyta	Leptosporangiopsida	Polypodiales	Dryopteridaceae	Polystichum
Polystichum robustum	Pteridophyta	Leptosporangiopsida	Polypodiales	Dryopteridaceae	Polystichum
Polystichum rufopaleaceum	Pteridophyta	Leptosporangiopsida	Polypodiales	Dryopteridaceae	Polystichum
Polystichum saxicola	Pteridophyta	Leptosporangiopsida	Polypodiales	Dryopteridaceae	Polystichum
Polystichum semifertile	Pteridophyta	Leptosporangiopsida	Polypodiales	Dryopteridaceae	Polystichum
Polystichum setillosum	Pteridophyta	Leptosporangiopsida	Polypodiales	Dryopteridaceae	Polystichum
Polystichum shandongense	Pteridophyta	Leptosporangiopsida	Polypodiales	Dryopteridaceae	Polystichum
Polystichum shensiense	Pteridophyta	Leptosporangiopsida	Polypodiales	Dryopteridaceae	Polystichum
Polystichum shimurae	Pteridophyta	Leptosporangiopsida	Polypodiales	Dryopteridaceae	Polystichum
Polystichum simplicipinnum	Pteridophyta	Leptosporangiopsida	Polypodiales	Dryopteridaceae	Polystichum
Polystichum sinense	Pteridophyta	Leptosporangiopsida	Polypodiales	Dryopteridaceae	Polystichum
Polystichum sinotsus-simense	Pteridophyta	Leptosporangiopsida	Polypodiales	Dryopteridaceae	Polystichum
Polystichum sozanense	Pteridophyta	Leptosporangiopsida	Polypodiales	Dryopteridaceae	Polystichum
Polystichum squarrosum	Pteridophyta	Leptosporangiopsida	Polypodiales	Dryopteridaceae	Polystichum
Polystichum stenophyllum	Pteridophyta	Leptosporangiopsida	Polypodiales	Dryopteridaceae	Polystichum
Polystichum stimulans	Pteridophyta	Leptosporangiopsida	Polypodiales	Dryopteridaceae	Polystichum
Polystichum subacutidens	Pteridophyta	Leptosporangiopsida	Polypodiales	Dryopteridaceae	Polystichum
Polystichum subdeltodon	Pteridophyta	Leptosporangiopsida	Polypodiales	Dryopteridaceae	Polystichum
Polystichum subfimbriatum	Pteridophyta	Leptosporangiopsida	Polypodiales	Dryopteridaceae	Polystichum
Polystichum submarginale	Pteridophyta	Leptosporangiopsida	Polypodiales	Dryopteridaceae	Polystichum
Polystichum submite	Pteridophyta	Leptosporangiopsida	Polypodiales	Dryopteridaceae	Polystichum
Polystichum subulatum	Pteridophyta	Leptosporangiopsida	Polypodiales	Dryopteridaceae	Polystichum
Polystichum tacticopterum	Pteridophyta	Leptosporangiopsida	Polypodiales	Dryopteridaceae	Polystichum
Polystichum taizhongense	Pteridophyta	Leptosporangiopsida	Polypodiales	Dryopteridaceae	Polystichum
Polystichum tangmaiense	Pteridophyta	Leptosporangiopsida	Polypodiales	Dryopteridaceae	Polystichum
Polystichum thomsonii	Pteridophyta	Leptosporangiopsida	Polypodiales	Dryopteridaceae	Polystichum
Polystichum tibeticum	Pteridophyta	Leptosporangiopsida	Polypodiales	Dryopteridaceae	Polystichum
Polystichum tonkinense	Pteridophyta	Leptosporangiopsida	Polypodiales	Dryopteridaceae	Polystichum
Polystichum tripteron	Pteridophyta	Leptosporangiopsida	Polypodiales	Dryopteridaceae	Polystichum
Polystichum tsingkanshanense	Pteridophyta	Leptosporangiopsida	Polypodiales	Dryopteridaceae	Polystichum
Polystichum tsus-simense	Pteridophyta	Leptosporangiopsida	Polypodiales	Dryopteridaceae	Polystichum
Polystichum wattii	Pteridophyta	Leptosporangiopsida	Polypodiales	Dryopteridaceae	Polystichum
Polystichum xiphophyllum	Pteridophyta	Leptosporangiopsida	Polypodiales	Dryopteridaceae	Polystichum
Polystichum yadongense	Pteridophyta	Leptosporangiopsida	Polypodiales	Dryopteridaceae	Polystichum
Polystichum yuanum	Pteridophyta	Leptosporangiopsida	Polypodiales	Dryopteridaceae	Polystichum
Polystichum yunnanense	Pteridophyta	Leptosporangiopsida	Polypodiales	Dryopteridaceae	Polystichum
Polystichum zayuense	Pteridophyta	Leptosporangiopsida	Polypodiales	Dryopteridaceae	Polystichum
Sorolepidium glaciale	Pteridophyta	Leptosporangiopsida	Polypodiales	Dryopteridaceae	Sorolepidium
Ataxipteris dianguiensis	Pteridophyta	Leptosporangiopsida	Polypodiales	Tectariaceae	Ataxipteris
Ataxipteris sinii	Pteridophyta	Leptosporangiopsida	Polypodiales	Tectariaceae	Ataxipteris
Ctenitis decurrentipinnata	Pteridophyta	Leptosporangiopsida	Polypodiales	Tectariaceae	Ctenitis
Ctenitis dingnanensis	Pteridophyta	Leptosporangiopsida	Polypodiales	Tectariaceae	Ctenitis
Ctenitis eatonii	Pteridophyta	Leptosporangiopsida	Polypodiales	Tectariaceae	Ctenitis
Ctenitis guidianensis	Pteridophyta	Leptosporangiopsida	Polypodiales	Tectariaceae	Ctenitis
Ctenitis mannii	Pteridophyta	Leptosporangiopsida	Polypodiales	Tectariaceae	Ctenitis
Ctenitis membranifolia	Pteridophyta	Leptosporangiopsida	Polypodiales	Tectariaceae	Ctenitis
Ctenitis molanensis	Pteridophyta	Leptosporangiopsida	Polypodiales	Tectariaceae	Ctenitis
Ctenitis pseudorhodolepis	Pteridophyta	Leptosporangiopsida	Polypodiales	Tectariaceae	Ctenitis
Ctenitis subglandulosa	Pteridophyta	Leptosporangiopsida	Polypodiales	Tectariaceae	Ctenitis
Ctenitis yunnanensis	Pteridophyta	Leptosporangiopsida	Polypodiales	Tectariaceae	Ctenitis
Ctenitopsis acrocarpa	Pteridophyta	Leptosporangiopsida	Polypodiales	Tectariaceae	Ctenitopsis
Ctenitopsis chinensis	Pteridophyta	Leptosporangiopsida	Polypodiales	Tectariaceae	Ctenitopsis
Ctenitopsis devexa	Pteridophyta	Leptosporangiopsida	Polypodiales	Tectariaceae	Ctenitopsis
Ctenitopsis dissecta	Pteridophyta	Leptosporangiopsida	Polypodiales	Tectariaceae	Ctenitopsis
Ctenitopsis fuscipes	Pteridophyta	Leptosporangiopsida	Polypodiales	Tectariaceae	Ctenitopsis
Ctenitopsis hainanensis	Pteridophyta	Leptosporangiopsida	Polypodiales	Tectariaceae	Ctenitopsis
Ctenitopsis ingens	Pteridophyta	Leptosporangiopsida	Polypodiales	Tectariaceae	Ctenitopsis
Ctenitopsis kusukusensis	Pteridophyta	Leptosporangiopsida	Polypodiales	Tectariaceae	Ctenitopsis
Ctenitopsis matthewi	Pteridophyta	Leptosporangiopsida	Polypodiales	Tectariaceae	Ctenitopsis
Ctenitopsis sagenioides	Pteridophyta	Leptosporangiopsida	Polypodiales	Tectariaceae	Ctenitopsis
Ctenitopsis setulosa	Pteridophyta	Leptosporangiopsida	Polypodiales	Tectariaceae	Ctenitopsis
Ctenitopsis subsageniaca	Pteridophyta	Leptosporangiopsida	Polypodiales	Tectariaceae	Ctenitopsis
Dryopsis apiciflora	Pteridophyta	Leptosporangiopsida	Polypodiales	Tectariaceae	Dryopsis
Dryopsis clarkei	Pteridophyta	Leptosporangiopsida	Polypodiales	Tectariaceae	Dryopsis
Dryopsis contigua	Pteridophyta	Leptosporangiopsida	Polypodiales	Tectariaceae	Dryopsis
Dryopsis crassirachis	Pteridophyta	Leptosporangiopsida	Polypodiales	Tectariaceae	Dryopsis
Dryopsis crenata	Pteridophyta	Leptosporangiopsida	Polypodiales	Tectariaceae	Dryopsis
Dryopsis dulongensis	Pteridophyta	Leptosporangiopsida	Polypodiales	Tectariaceae	Dryopsis
Dryopsis heterolaena	Pteridophyta	Leptosporangiopsida	Polypodiales	Tectariaceae	Dryopsis
Dryopsis kawakamii	Pteridophyta	Leptosporangiopsida	Polypodiales	Tectariaceae	Dryopsis
Dryopsis mariformis	Pteridophyta	Leptosporangiopsida	Polypodiales	Tectariaceae	Dryopsis
Dryopsis maximowicziana	Pteridophyta	Leptosporangiopsida	Polypodiales	Tectariaceae	Dryopsis
Dryopsis nidus	Pteridophyta	Leptosporangiopsida	Polypodiales	Tectariaceae	Dryopsis
Dryopsis silaensis	Pteridophyta	Leptosporangiopsida	Polypodiales	Tectariaceae	Dryopsis
Dryopsis sphaeropteroides	Pteridophyta	Leptosporangiopsida	Polypodiales	Tectariaceae	Dryopsis
Dryopsis submariformis	Pteridophyta	Leptosporangiopsida	Polypodiales	Tectariaceae	Dryopsis
Dryopsis transmorrisonensis	Pteridophyta	Leptosporangiopsida	Polypodiales	Tectariaceae	Dryopsis
Dryopsis truncata	Pteridophyta	Leptosporangiopsida	Polypodiales	Tectariaceae	Dryopsis
Dryopsis wantsingshanica	Pteridophyta	Leptosporangiopsida	Polypodiales	Tectariaceae	Dryopsis
Hemigramma decurrens	Pteridophyta	Leptosporangiopsida	Polypodiales	Tectariaceae	Hemigramma
Lastreopsis microlepioides	Pteridophyta	Leptosporangiopsida	Polypodiales	Tectariaceae	Lastreopsis
Lastreopsis subrecedens	Pteridophyta	Leptosporangiopsida	Polypodiales	Tectariaceae	Lastreopsis
Lastreopsis tenera	Pteridophyta	Leptosporangiopsida	Polypodiales	Tectariaceae	Lastreopsis
Pleocnemia cumingiana	Pteridophyta	Leptosporangiopsida	Polypodiales	Tectariaceae	Pleocnemia
Pleocnemia winitii	Pteridophyta	Leptosporangiopsida	Polypodiales	Tectariaceae	Pleocnemia
Pteridrys australis	Pteridophyta	Leptosporangiopsida	Polypodiales	Tectariaceae	Pteridrys
Pteridrys cnemidaria	Pteridophyta	Leptosporangiopsida	Polypodiales	Tectariaceae	Pteridrys
Pteridrys lofouensis	Pteridophyta	Leptosporangiopsida	Polypodiales	Tectariaceae	Pteridrys
Quercifilix zeylanica	Pteridophyta	Leptosporangiopsida	Polypodiales	Tectariaceae	Quercifilix
Tectaria coadunata	Pteridophyta	Leptosporangiopsida	Polypodiales	Tectariaceae	Tectaria
Tectaria decurrens	Pteridophyta	Leptosporangiopsida	Polypodiales	Tectariaceae	Tectaria
Tectaria dubia	Pteridophyta	Leptosporangiopsida	Polypodiales	Tectariaceae	Tectaria
Tectaria ebenina	Pteridophyta	Leptosporangiopsida	Polypodiales	Tectariaceae	Tectaria
Tectaria fauriei	Pteridophyta	Leptosporangiopsida	Polypodiales	Tectariaceae	Tectaria
Tectaria griffithii	Pteridophyta	Leptosporangiopsida	Polypodiales	Tectariaceae	Tectaria
Tectaria grossedentata	Pteridophyta	Leptosporangiopsida	Polypodiales	Tectariaceae	Tectaria
Tectaria hekouensis	Pteridophyta	Leptosporangiopsida	Polypodiales	Tectariaceae	Tectaria
Tectaria impressa	Pteridophyta	Leptosporangiopsida	Polypodiales	Tectariaceae	Tectaria
Tectaria kweichowensis	Pteridophyta	Leptosporangiopsida	Polypodiales	Tectariaceae	Tectaria
Tectaria leptophylla	Pteridophyta	Leptosporangiopsida	Polypodiales	Tectariaceae	Tectaria
Tectaria luchunensis	Pteridophyta	Leptosporangiopsida	Polypodiales	Tectariaceae	Tectaria
Tectaria media	Pteridophyta	Leptosporangiopsida	Polypodiales	Tectariaceae	Tectaria
Tectaria phaeocaulis	Pteridophyta	Leptosporangiopsida	Polypodiales	Tectariaceae	Tectaria
Tectaria polymorpha	Pteridophyta	Leptosporangiopsida	Polypodiales	Tectariaceae	Tectaria
Tectaria quinquefida	Pteridophyta	Leptosporangiopsida	Polypodiales	Tectariaceae	Tectaria
Tectaria remotipinna	Pteridophyta	Leptosporangiopsida	Polypodiales	Tectariaceae	Tectaria
Tectaria rockii	Pteridophyta	Leptosporangiopsida	Polypodiales	Tectariaceae	Tectaria
Tectaria simaoensis	Pteridophyta	Leptosporangiopsida	Polypodiales	Tectariaceae	Tectaria
Tectaria simonsii	Pteridophyta	Leptosporangiopsida	Polypodiales	Tectariaceae	Tectaria
Tectaria simulans	Pteridophyta	Leptosporangiopsida	Polypodiales	Tectariaceae	Tectaria
Tectaria stenosemioides	Pteridophyta	Leptosporangiopsida	Polypodiales	Tectariaceae	Tectaria
Tectaria subpedata	Pteridophyta	Leptosporangiopsida	Polypodiales	Tectariaceae	Tectaria
Tectaria subtriphylla	Pteridophyta	Leptosporangiopsida	Polypodiales	Tectariaceae	Tectaria
Tectaria variabilis	Pteridophyta	Leptosporangiopsida	Polypodiales	Tectariaceae	Tectaria
Tectaria vasta	Pteridophyta	Leptosporangiopsida	Polypodiales	Tectariaceae	Tectaria
Tectaria yunnanensis	Pteridophyta	Leptosporangiopsida	Polypodiales	Tectariaceae	Tectaria
Bolbitis angustipinna	Pteridophyta	Leptosporangiopsida	Polypodiales	Bolbitidaceae	Bolbitis
Bolbitis appendiculata	Pteridophyta	Leptosporangiopsida	Polypodiales	Bolbitidaceae	Bolbitis
Bolbitis christensenii	Pteridophyta	Leptosporangiopsida	Polypodiales	Bolbitidaceae	Bolbitis
Bolbitis confertifolia	Pteridophyta	Leptosporangiopsida	Polypodiales	Bolbitidaceae	Bolbitis
Bolbitis costata	Pteridophyta	Leptosporangiopsida	Polypodiales	Bolbitidaceae	Bolbitis
Bolbitis deltigera	Pteridophyta	Leptosporangiopsida	Polypodiales	Bolbitidaceae	Bolbitis
Bolbitis fengiana	Pteridophyta	Leptosporangiopsida	Polypodiales	Bolbitidaceae	Bolbitis
Bolbitis hainanensis	Pteridophyta	Leptosporangiopsida	Polypodiales	Bolbitidaceae	Bolbitis
Bolbitis hekouensis	Pteridophyta	Leptosporangiopsida	Polypodiales	Bolbitidaceae	Bolbitis
Bolbitis heteroclita	Pteridophyta	Leptosporangiopsida	Polypodiales	Bolbitidaceae	Bolbitis
Bolbitis hookeriana	Pteridophyta	Leptosporangiopsida	Polypodiales	Bolbitidaceae	Bolbitis
Bolbitis longiaurita	Pteridophyta	Leptosporangiopsida	Polypodiales	Bolbitidaceae	Bolbitis
Bolbitis medogensis	Pteridophyta	Leptosporangiopsida	Polypodiales	Bolbitidaceae	Bolbitis
Bolbitis rhizophylla	Pteridophyta	Leptosporangiopsida	Polypodiales	Bolbitidaceae	Bolbitis
Bolbitis scalpturata	Pteridophyta	Leptosporangiopsida	Polypodiales	Bolbitidaceae	Bolbitis
Bolbitis scandens	Pteridophyta	Leptosporangiopsida	Polypodiales	Bolbitidaceae	Bolbitis
Bolbitis sinensis	Pteridophyta	Leptosporangiopsida	Polypodiales	Bolbitidaceae	Bolbitis
Bolbitis subcordata	Pteridophyta	Leptosporangiopsida	Polypodiales	Bolbitidaceae	Bolbitis
Bolbitis tibetica	Pteridophyta	Leptosporangiopsida	Polypodiales	Bolbitidaceae	Bolbitis
Bolbitis tokinensis	Pteridophyta	Leptosporangiopsida	Polypodiales	Bolbitidaceae	Bolbitis
Bolbitis virens	Pteridophyta	Leptosporangiopsida	Polypodiales	Bolbitidaceae	Bolbitis
Lomagramma matthewii	Pteridophyta	Leptosporangiopsida	Polypodiales	Lomaripsidaceae	Lomagramma
Lomagramma medogensis	Pteridophyta	Leptosporangiopsida	Polypodiales	Lomaripsidaceae	Lomagramma
Lomagramma yunnanensis	Pteridophyta	Leptosporangiopsida	Polypodiales	Lomaripsidaceae	Lomagramma
Lomariopsis chinensis	Pteridophyta	Leptosporangiopsida	Polypodiales	Lomaripsidaceae	Lomariopsis
Lomariopsis cochinchinensis	Pteridophyta	Leptosporangiopsida	Polypodiales	Lomaripsidaceae	Lomariopsis
Lomariopsis spectabilis	Pteridophyta	Leptosporangiopsida	Polypodiales	Lomaripsidaceae	Lomariopsis
Teratophyllum hainanense	Pteridophyta	Leptosporangiopsida	Polypodiales	Lomariopsidaceae	Teratophyllum
Elaphoglossum angulatum	Pteridophyta	Leptosporangiopsida	Polypodiales	Elapoglossaceae	Elaphoglossum
Elaphoglossum callifolium	Pteridophyta	Leptosporangiopsida	Polypodiales	Elapoglossaceae	Elaphoglossum
Elaphoglossum conforme	Pteridophyta	Leptosporangiopsida	Polypodiales	Elapoglossaceae	Elaphoglossum
Elaphoglossum luzonicum	Pteridophyta	Leptosporangiopsida	Polypodiales	Elapoglossaceae	Elaphoglossum
Elaphoglossum mcclurei	Pteridophyta	Leptosporangiopsida	Polypodiales	Elapoglossaceae	Elaphoglossum
Elaphoglossum sinii	Pteridophyta	Leptosporangiopsida	Polypodiales	Elapoglossaceae	Elaphoglossum
Elaphoglossum stelligerum	Pteridophyta	Leptosporangiopsida	Polypodiales	Elapoglossaceae	Elaphoglossum
Elaphoglossum yoshinagae	Pteridophyta	Leptosporangiopsida	Polypodiales	Elapoglossaceae	Elaphoglossum
Arthropteris palisotii	Pteridophyta	Leptosporangiopsida	Polypodiales	Nephrolepidaceae	Arthropteris
Nephrolepis biserrata	Pteridophyta	Leptosporangiopsida	Polypodiales	Nephrolepidaceae	Nephrolepis
Nephrolepis cordifolia	Pteridophyta	Leptosporangiopsida	Polypodiales	Nephrolepidaceae	Nephrolepis
Nephrolepis delicatula	Pteridophyta	Leptosporangiopsida	Polypodiales	Nephrolepidaceae	Nephrolepis
Nephrolepis falcata	Pteridophyta	Leptosporangiopsida	Polypodiales	Nephrolepidaceae	Nephrolepis
Nephrolepis hirsutula	Pteridophyta	Leptosporangiopsida	Polypodiales	Nephrolepidaceae	Nephrolepis
Oleandra cumingii	Pteridophyta	Leptosporangiopsida	Polypodiales	Oleandraceae	Oleandra
Oleandra hainanensis	Pteridophyta	Leptosporangiopsida	Polypodiales	Oleandraceae	Oleandra
Oleandra intermedia	Pteridophyta	Leptosporangiopsida	Polypodiales	Oleandraceae	Oleandra
Oleandra musaefolia	Pteridophyta	Leptosporangiopsida	Polypodiales	Oleandraceae	Oleandra
Oleandra pistillaris	Pteridophyta	Leptosporangiopsida	Polypodiales	Oleandraceae	Oleandra
Oleandra undulata	Pteridophyta	Leptosporangiopsida	Polypodiales	Oleandraceae	Oleandra
Oleandra wallichii	Pteridophyta	Leptosporangiopsida	Polypodiales	Oleandraceae	Oleandra
Araiostegia beddomei	Pteridophyta	Leptosporangiopsida	Polypodiales	Davalliaceae	Araiostegia
Araiostegia delavayi	Pteridophyta	Leptosporangiopsida	Polypodiales	Davalliaceae	Araiostegia
Araiostegia faberiana	Pteridophyta	Leptosporangiopsida	Polypodiales	Davalliaceae	Araiostegia
Araiostegia hookeri	Pteridophyta	Leptosporangiopsida	Polypodiales	Davalliaceae	Araiostegia
Araiostegia imbricata	Pteridophyta	Leptosporangiopsida	Polypodiales	Davalliaceae	Araiostegia
Araiostegia parvipinnata	Pteridophyta	Leptosporangiopsida	Polypodiales	Davalliaceae	Araiostegia
Araiostegia perdurans	Pteridophyta	Leptosporangiopsida	Polypodiales	Davalliaceae	Araiostegia
Araiostegia pseudocystopteris	Pteridophyta	Leptosporangiopsida	Polypodiales	Davalliaceae	Araiostegia
Araiostegia pulchra	Pteridophyta	Leptosporangiopsida	Polypodiales	Davalliaceae	Araiostegia
Araiostegia yunnanensis	Pteridophyta	Leptosporangiopsida	Polypodiales	Davalliaceae	Araiostegia
Davallia amabilis	Pteridophyta	Leptosporangiopsida	Polypodiales	Davalliaceae	Davallia
Davallia austrosinica	Pteridophyta	Leptosporangiopsida	Polypodiales	Davalliaceae	Davallia
Davallia brevisora	Pteridophyta	Leptosporangiopsida	Polypodiales	Davalliaceae	Davallia
Davallia cylindrica	Pteridophyta	Leptosporangiopsida	Polypodiales	Davalliaceae	Davallia
Davallia denticulata	Pteridophyta	Leptosporangiopsida	Polypodiales	Davalliaceae	Davallia
Davallia formosana	Pteridophyta	Leptosporangiopsida	Polypodiales	Davalliaceae	Davallia
Davallia mariesii	Pteridophyta	Leptosporangiopsida	Polypodiales	Davalliaceae	Davallia
Davallia solida	Pteridophyta	Leptosporangiopsida	Polypodiales	Davalliaceae	Davallia
Humata assamica	Pteridophyta	Leptosporangiopsida	Polypodiales	Davalliaceae	Humata
Humata chrysanthemifolia	Pteridophyta	Leptosporangiopsida	Polypodiales	Davalliaceae	Humata
Humata griffithiana	Pteridophyta	Leptosporangiopsida	Polypodiales	Davalliaceae	Humata
Humata pectinata	Pteridophyta	Leptosporangiopsida	Polypodiales	Davalliaceae	Humata
Humata platylepis	Pteridophyta	Leptosporangiopsida	Polypodiales	Davalliaceae	Humata
Humata repens	Pteridophyta	Leptosporangiopsida	Polypodiales	Davalliaceae	Humata
Humata trifoliata	Pteridophyta	Leptosporangiopsida	Polypodiales	Davalliaceae	Humata
Humata tyermannii	Pteridophyta	Leptosporangiopsida	Polypodiales	Davalliaceae	Humata
Humata vestita	Pteridophyta	Leptosporangiopsida	Polypodiales	Davalliaceae	Humata
Leucostegia immersa	Pteridophyta	Leptosporangiopsida	Polypodiales	Davalliaceae	Leucostegia
Paradavallodes chingiae	Pteridophyta	Leptosporangiopsida	Polypodiales	Davalliaceae	Paradavallodes
Paradavallodes membranulosum	Pteridophyta	Leptosporangiopsida	Polypodiales	Davalliaceae	Paradavallodes
Paradavallodes multidentatum	Pteridophyta	Leptosporangiopsida	Polypodiales	Davalliaceae	Paradavallodes
Gymnogrammitis dareiformis	Pteridophyta	Leptosporangiopsida	Polypodiales	Gymnogrammitidaceae	Gymnogrammitis
Dipteris chinensis	Pteridophyta	Leptosporangiopsida	Polypodiales	Dipteridaceae	Dipteris
Dipteris conjugata	Pteridophyta	Leptosporangiopsida	Polypodiales	Dipteridaceae	Dipteris
Dipteris wallichii	Pteridophyta	Leptosporangiopsida	Polypodiales	Dipteridaceae	Dipteris
Cheiropleuria bicuspis	Pteridophyta	Leptosporangiopsida	Polypodiales	Cheiropleuriaceae	Cheiropleuria
Arthromeris caudata	Pteridophyta	Leptosporangiopsida	Polypodiales	Polypodiaceae	Arthromeris
Arthromeris cyrtomioides	Pteridophyta	Leptosporangiopsida	Polypodiales	Polypodiaceae	Arthromeris
Arthromeris elegans	Pteridophyta	Leptosporangiopsida	Polypodiales	Polypodiaceae	Arthromeris
Arthromeris himalayensis	Pteridophyta	Leptosporangiopsida	Polypodiales	Polypodiaceae	Arthromeris
Arthromeris intermedia	Pteridophyta	Leptosporangiopsida	Polypodiales	Polypodiaceae	Arthromeris
Arthromeris lehmannii	Pteridophyta	Leptosporangiopsida	Polypodiales	Polypodiaceae	Arthromeris
Arthromeris lungtauensis	Pteridophyta	Leptosporangiopsida	Polypodiales	Polypodiaceae	Arthromeris
Arthromeris mairei	Pteridophyta	Leptosporangiopsida	Polypodiales	Polypodiaceae	Arthromeris
Arthromeris medogensis	Pteridophyta	Leptosporangiopsida	Polypodiales	Polypodiaceae	Arthromeris
Arthromeris nigropaleacea	Pteridophyta	Leptosporangiopsida	Polypodiales	Polypodiaceae	Arthromeris
Arthromeris salicifolia	Pteridophyta	Leptosporangiopsida	Polypodiales	Polypodiaceae	Arthromeris
Arthromeris tatsienensis	Pteridophyta	Leptosporangiopsida	Polypodiales	Polypodiaceae	Arthromeris
Arthromeris tenuicauda	Pteridophyta	Leptosporangiopsida	Polypodiales	Polypodiaceae	Arthromeris
Arthromeris tomentosa	Pteridophyta	Leptosporangiopsida	Polypodiales	Polypodiaceae	Arthromeris
Arthromeris wallichiana	Pteridophyta	Leptosporangiopsida	Polypodiales	Polypodiaceae	Arthromeris
Arthromeris wardii	Pteridophyta	Leptosporangiopsida	Polypodiales	Polypodiaceae	Arthromeris
Belvisia annamensis	Pteridophyta	Leptosporangiopsida	Polypodiales	Polypodiaceae	Belvisia
Belvisia henryi	Pteridophyta	Leptosporangiopsida	Polypodiales	Polypodiaceae	Belvisia
Belvisia mucronata	Pteridophyta	Leptosporangiopsida	Polypodiales	Polypodiaceae	Belvisia
Caobangia squamata	Pteridophyta	Leptosporangiopsida	Polypodiales	Polypodiaceae	Caobangia
Christiopteris tricuspis	Pteridophyta	Leptosporangiopsida	Polypodiales	Polypodiaceae	Christiopteris
Colysis digitata	Pteridophyta	Leptosporangiopsida	Polypodiales	Polypodiaceae	Colysis
Colysis diversifolia	Pteridophyta	Leptosporangiopsida	Polypodiales	Polypodiaceae	Colysis
Colysis elliptica	Pteridophyta	Leptosporangiopsida	Polypodiales	Polypodiaceae	Colysis
Colysis hemionitidea	Pteridophyta	Leptosporangiopsida	Polypodiales	Polypodiaceae	Colysis
Colysis hemitoma	Pteridophyta	Leptosporangiopsida	Polypodiales	Polypodiaceae	Colysis
Colysis henryi	Pteridophyta	Leptosporangiopsida	Polypodiales	Polypodiaceae	Colysis
Colysis leveillei	Pteridophyta	Leptosporangiopsida	Polypodiales	Polypodiaceae	Colysis
Colysis pedunculata	Pteridophyta	Leptosporangiopsida	Polypodiales	Polypodiaceae	Colysis
Colysis shintenensis	Pteridophyta	Leptosporangiopsida	Polypodiales	Polypodiaceae	Colysis
Colysis wrightii	Pteridophyta	Leptosporangiopsida	Polypodiales	Polypodiaceae	Colysis
Drymoglossum piloselloides	Pteridophyta	Leptosporangiopsida	Polypodiales	Polypodiaceae	Drymoglossum
Drymotaenium miyoshianum	Pteridophyta	Leptosporangiopsida	Polypodiales	Polypodiaceae	Drymotaenium
Lemmaphyllum carnosum	Pteridophyta	Leptosporangiopsida	Polypodiales	Polypodiaceae	Lemmaphyllum
Lemmaphyllum microphyllum	Pteridophyta	Leptosporangiopsida	Polypodiales	Polypodiaceae	Lemmaphyllum
Lepidogrammitis adnascens	Pteridophyta	Leptosporangiopsida	Polypodiales	Polypodiaceae	Lepidogrammitis
Lepidogrammitis diversa	Pteridophyta	Leptosporangiopsida	Polypodiales	Polypodiaceae	Lepidogrammitis
Lepidogrammitis drymoglossoides	Pteridophyta	Leptosporangiopsida	Polypodiales	Polypodiaceae	Lepidogrammitis
Lepidogrammitis elongata	Pteridophyta	Leptosporangiopsida	Polypodiales	Polypodiaceae	Lepidogrammitis
Lepidogrammitis intermedia	Pteridophyta	Leptosporangiopsida	Polypodiales	Polypodiaceae	Lepidogrammitis
Lepidogrammitis kansuensis	Pteridophyta	Leptosporangiopsida	Polypodiales	Polypodiaceae	Lepidogrammitis
Lepidogrammitis pyriformis	Pteridophyta	Leptosporangiopsida	Polypodiales	Polypodiaceae	Lepidogrammitis
Lepidogrammitis rostrata	Pteridophyta	Leptosporangiopsida	Polypodiales	Polypodiaceae	Lepidogrammitis
Lepidomicrosorium buergerianum	Pteridophyta	Leptosporangiopsida	Polypodiales	Polypodiaceae	Lepidomicrosorium
Lepidomicrosorium hymenodes	Pteridophyta	Leptosporangiopsida	Polypodiales	Polypodiaceae	Lepidomicrosorium
Lepisorus affinis	Pteridophyta	Leptosporangiopsida	Polypodiales	Polypodiaceae	Lepisorus
Lepisorus albertii	Pteridophyta	Leptosporangiopsida	Polypodiales	Polypodiaceae	Lepisorus
[truncated: 28,523 more rows]
